# Supplementary material for: Modelling reveals the effect of climate and land use change on Madagascar’s chameleons fauna
Source: Commun Biol. 2024 Jul 21;7:889. doi: 10.1038/s42003-024-06597-5 (PMC11271463; doi:10.1038/s42003-024-06597-5)
Supplement: Supplementary file 4 — Supplementary Data 1 [file 42003_2024_6597_MOESM4_ESM.txt]

(((Rieppeleon_brachyurus:24.91757341,(Rieppeleon_brevicaudatus:18.44735315,Rieppeleon_kerstenii:18.44735315):6.470220268):26.41521351,(((((((((((Bradypodion_atromontanum:2.565499727,Bradypodion_gutturale:2.565499727):1.088614088,(Bradypodion_kentanicum:2.560358917,(Bradypodion_taeniabronchum:2.047760015,Bradypodion_ventrale:2.047760015):0.5125991574):1.093754132):3.32490049,Bradypodion_occidentale:6.979014816):1.525046421,Bradypodion_setaroi:8.504061493):0.6191248845,(Bradypodion_caeruleogula:8.049456356,((Bradypodion_dracomontanum:3.895180259,(Bradypodion_ngomeense:2.947617133,Bradypodion_transvaalense:2.947617133):0.9475638928):2.805787253,(Bradypodion_melanocephalum:1.553180281,Bradypodion_thamnobates:1.553180281):5.147786976):1.348488843):1.073730533):2.989417728,(Bradypodion_damaranum:6.942328703,Bradypodion_pumilum:6.942328703):5.170275147):24.50239224,Nadzikambia_mlanjensis:36.61499864):2.397545019,((((Calumma_ambreense:3.218137278,Calumma_globifer:3.218137278):2.173365538,Calumma_oshaughnessyi:5.391501282):2.864484779,Calumma_parsonii:8.255986061):28.17280071,(((((Chamaeleo_africanus:8.065965746,Chamaeleo_chamaeleon:8.065965235):3.645225913,Chamaeleo_calyptratus:11.7111937):7.553844881,((Chamaeleo_dilepis:12.40278996,((Chamaeleo_gracilis:1.883438896,Chamaeleo_necasi:1.883438896):4.089917543,Chamaeleo_laevigatus:5.973356184):6.429433776):5.324499468,Chamaeleo_senegalensis:17.72728943):1.537745834):4.736376407,Chamaeleo_anchietae:24.00141244):8.122176715,Chamaeleo_namaquensis:32.12359938):4.305200176):2.583752034):1.220312915,(((Kinyongia_xenorhina:32.66847674,(((Kinyongia_boehmei:6.015073185,Kinyongia_tavetana:6.015073185):11.08963876,(((Kinyongia_fischeri:3.687362156,Kinyongia_vosseleri:3.687362156):1.321450122,Kinyongia_multituberculata:5.008811255):3.075692597,Kinyongia_matschiei:8.084503852):9.020208091):13.14212085,Kinyongia_uthmoelleri:30.2468328):2.421645477):2.146856491,(((Kinyongia_magomberae:11.26516766,Kinyongia_tenuis:11.26516766):4.906207217,Kinyongia_oxyrhina:16.17137488):10.26199124,Kinyongia_uluguruensis:26.43335334):8.381970434):3.992791754,(((Trioceros_affinis:14.5809829,Trioceros_balebicornutus:14.5809829):14.4550471,(((Trioceros_bitaeniatus:6.381177643,Trioceros_hoehnelii:6.381177643):1.853927422,((Trioceros_ellioti:5.510992538,(Trioceros_rudis:4.617542132,Trioceros_sternfeldi:4.617542132):0.8934483603):2.032764748,(Trioceros_hanangensis:6.533385008,((Trioceros_kinangopensis:3.975574511,Trioceros_narraioca:3.975574767):0.9175902311,Trioceros_schubotzi:4.893164743):1.640220265):1.010370744):0.6913493126):3.022737646,Trioceros_jacksonii:11.25784373):17.77818627,Trioceros_deremensis:29.03601977,(((((Trioceros_fuelleborni:4.08416321,Trioceros_incornutus:4.08416321):4.512870011,Trioceros_tempeli:8.597033221):1.938936645,Trioceros_laterispinis:10.53597012):2.753283752,Trioceros_werneri:13.28925387):2.783913883,Trioceros_goetzei:16.0731652):12.9628648,(((Trioceros_ituriensis:7.807337209,Trioceros_johnstoni:7.807337209):8.276958319,Trioceros_melleri:16.08429553):3.167104954,Trioceros_oweni:19.25140048):9.784629516):3.287874382,(Trioceros_cristatus:6.937499766,Trioceros_montium:6.937499766):25.38640462):6.484221372):1.424728012):1.742141247,(((((((Calumma_amber:7.006922184,Calumma_peltierorum:7.00692244):2.792354936,(Calumma_brevicorne:4.966473062,Calumma_crypticum:4.966473062):4.832802525):4.26344713,Calumma_guibei:14.06272476):3.336135628,(((Calumma_boettgeri:8.803074665,Calumma_nasutum:8.803074665):1.000454169,Calumma_fallax:9.803528578):4.149862822,Calumma_gallus:13.95339242):3.445467967,Calumma_malthe:17.39886039):8.775716656,Calumma_cucullatum:26.17457449):9.67108432,(((Calumma_glawi:8.970177854,(Calumma_gastrotaenia:4.869280807,Calumma_guillaumeti:4.869280807):4.100897047):5.18095658,Calumma_furcifer:14.15113341):1.137078307,Calumma_marojezense:15.28821376):20.5574476):4.160628615,(((((((((Furcifer_angeli:4.372641682,Furcifer_pardalis:4.372641682):3.663398973,Furcifer_rhinoceratus:8.036043211):7.687572424,(((Furcifer_antimena:1.287446637,Furcifer_labordi:1.287446637):6.831071436,(Furcifer_lateralis:5.902816387,(Furcifer_major:3.119615725,Furcifer_viridis:3.119615725):2.783200663):2.21570143):5.499559538,((Furcifer_nicosiai:7.218071462,Furcifer_verrucosus:7.218071462):4.344043845,Furcifer_oustaleti:11.56211275):2.05596614):2.105534189):2.119456149,Furcifer_campani:17.84306887):1.525108029,Furcifer_minor:19.3681769):1.371938967,Furcifer_petteri:20.74011638):2.352723847,Furcifer_willsii:23.09284125):6.216451855,(Furcifer_bifidus:7.637432264,Furcifer_timoni:7.637432264):21.67186084):6.531800074,Furcifer_balteatus:35.84108806):4.165196804):1.968706566):3.309455051,(((Rhampholeon_boulengeri:33.2780501,((Rhampholeon_chapmanorum:8.795615249,Rhampholeon_platyceps:8.795615249):8.003189059,Rhampholeon_nchisiensis:16.79880431):16.47924323,(Rhampholeon_gorongosae:21.78300563,Rhampholeon_marshalli:21.78300563):11.49504191,(Rhampholeon_moyeri:14.98996238,Rhampholeon_uluguruensis:14.98996238):18.28808516):3.309155958,(Rhampholeon_spinosus:21.95077091,(Rhampholeon_temporalis:18.2378453,Rhampholeon_viridis:18.2378453):3.712928166):14.63643259):2.080041034,Rhampholeon_spectrum:38.66725578):6.617205019):6.048336352):15.50857285,(((((((Brookesia_antakarana:10.69006525,Brookesia_stumpffi:10.6900642):2.088469276,Brookesia_griveaudi:12.77853348):7.448384735,(Brookesia_thieli:8.391228737,Brookesia_vadoni:8.391228737):11.83568895):2.838254502,(Brookesia_superciliaris:16.09257713,Brookesia_therezieni:16.09257713):6.972593831):1.442991787,((Brookesia_decaryi:11.21313073,Brookesia_brygooi:11.21312898):3.944103214,Brookesia_brunoi:15.15723394):9.350929857):9.357527629,(((Brookesia_tuberculata:25.22839256,((Brookesia_desperata:11.71674,Brookesia_tristis:11.71674):6.832359634,Brookesia_micra:18.54910314):6.679284171):4.367462014,(Brookesia_karchei:23.32017058,Brookesia_peyrierasi:23.32017058):6.275680491):1.430713826,Brookesia_ramanantsoai:31.02655981):2.839131086):18.49829174,Palleon_nasus:52.36398912):14.47737877);
