# Supplementary material for: Modelling reveals the effect of climate and land use change on Madagascar’s chameleons fauna
Source: Commun Biol. 2024 Jul 21;7:889. doi: 10.1038/s42003-024-06597-5 (PMC11271463; doi:10.1038/s42003-024-06597-5)
Supplement: Supplementary file 5 — Supplementary Data 2 [file 42003_2024_6597_MOESM5_ESM.xlsx]

## Sheet: occurrences
family	species	longitude	latitude	basisOfRecord
Chamaeleonidae	Bradypodion atromontanum	22.0033	-33.3062	HUMAN_OBSERVATION
Chamaeleonidae	Bradypodion atromontanum	22.0158	-33.3974	HUMAN_OBSERVATION
Chamaeleonidae	Bradypodion atromontanum	22.0288	-33.3067	HUMAN_OBSERVATION
Chamaeleonidae	Bradypodion atromontanum	22.0295	-33.3439	HUMAN_OBSERVATION
Chamaeleonidae	Bradypodion atromontanum	22.0316	-33.2529	HUMAN_OBSERVATION
Chamaeleonidae	Bradypodion atromontanum	22.0355	-33.2909	HUMAN_OBSERVATION
Chamaeleonidae	Bradypodion atromontanum	22.0372	-33.3974	HUMAN_OBSERVATION
Chamaeleonidae	Bradypodion atromontanum	22.0417	-33.3485	HUMAN_OBSERVATION
Chamaeleonidae	Bradypodion atromontanum	22.0424	-33.3131	HUMAN_OBSERVATION
Chamaeleonidae	Bradypodion atromontanum	22.0445	-33.2794	HUMAN_OBSERVATION
Chamaeleonidae	Bradypodion atromontanum	22.0504	-33.3533	HUMAN_OBSERVATION
Chamaeleonidae	Bradypodion atromontanum	22.0529	-33.3718	HUMAN_OBSERVATION
Chamaeleonidae	Bradypodion atromontanum	22.0579	-33.2514	HUMAN_OBSERVATION
Chamaeleonidae	Bradypodion atromontanum	22.0582	-33.2653	HUMAN_OBSERVATION
Chamaeleonidae	Bradypodion atromontanum	22.0614	-33.3624	HUMAN_OBSERVATION
Chamaeleonidae	Bradypodion atromontanum	22.0628	-33.3317	HUMAN_OBSERVATION
Chamaeleonidae	Bradypodion atromontanum	22.0756	-33.3745	HUMAN_OBSERVATION
Chamaeleonidae	Bradypodion atromontanum	22.0791	-33.313	HUMAN_OBSERVATION
Chamaeleonidae	Bradypodion atromontanum	22.0853	-33.3858	HUMAN_OBSERVATION
Chamaeleonidae	Bradypodion atromontanum	22.0908	-33.3631	HUMAN_OBSERVATION
Chamaeleonidae	Bradypodion atromontanum	22.0935	-33.2398	HUMAN_OBSERVATION
Chamaeleonidae	Bradypodion atromontanum	22.0997	-33.3685	HUMAN_OBSERVATION
Chamaeleonidae	Bradypodion atromontanum	22.1043	-33.2901	HUMAN_OBSERVATION
Chamaeleonidae	Bradypodion atromontanum	22.1052	-33.2627	HUMAN_OBSERVATION
Chamaeleonidae	Bradypodion atromontanum	22.1176	-33.282	HUMAN_OBSERVATION
Chamaeleonidae	Bradypodion atromontanum	22.1206	-33.2986	HUMAN_OBSERVATION
Chamaeleonidae	Bradypodion atromontanum	22.1602	-33.3189	HUMAN_OBSERVATION
Chamaeleonidae	Bradypodion atromontanum	22.1685	-33.3325	HUMAN_OBSERVATION
Chamaeleonidae	Bradypodion atromontanum	22.1818	-33.3099	HUMAN_OBSERVATION
Chamaeleonidae	Bradypodion atromontanum	22.1827	-33.2884	HUMAN_OBSERVATION
Chamaeleonidae	Bradypodion atromontanum	22.1946	-33.2464	HUMAN_OBSERVATION
Chamaeleonidae	Bradypodion atromontanum	22.1975	-33.2233	HUMAN_OBSERVATION
Chamaeleonidae	Bradypodion caeruleogula	31.3472	-28.9412	HUMAN_OBSERVATION
Chamaeleonidae	Bradypodion caeruleogula	31.4291	-28.8275	HUMAN_OBSERVATION
Chamaeleonidae	Bradypodion caeruleogula	31.4595	-28.8467	HUMAN_OBSERVATION
Chamaeleonidae	Bradypodion caeruleogula	31.4715	-28.8482	HUMAN_OBSERVATION
Chamaeleonidae	Bradypodion caeruleogula	31.4761	-28.8447	HUMAN_OBSERVATION
Chamaeleonidae	Bradypodion caeruleogula	31.5032	-28.9342	HUMAN_OBSERVATION
Chamaeleonidae	Bradypodion caeruleogula	31.5078	-28.841	HUMAN_OBSERVATION
Chamaeleonidae	Bradypodion caeruleogula	31.5235	-28.8182	HUMAN_OBSERVATION
Chamaeleonidae	Bradypodion caeruleogula	31.5277	-28.9664	HUMAN_OBSERVATION
Chamaeleonidae	Bradypodion caeruleogula	31.5291	-28.9872	HUMAN_OBSERVATION
Chamaeleonidae	Bradypodion caeruleogula	31.5295	-28.992	HUMAN_OBSERVATION
Chamaeleonidae	Bradypodion caeruleogula	31.5326	-28.8782	HUMAN_OBSERVATION
Chamaeleonidae	Bradypodion caeruleogula	31.5533	-28.8895	HUMAN_OBSERVATION
Chamaeleonidae	Bradypodion caeruleogula	31.591	-28.8319	HUMAN_OBSERVATION
Chamaeleonidae	Bradypodion caeruleogula	31.6134	-28.9874	HUMAN_OBSERVATION
Chamaeleonidae	Bradypodion caeruleogula	31.6254	-28.82	HUMAN_OBSERVATION
Chamaeleonidae	Bradypodion caeruleogula	31.7555	-28.9629	HUMAN_OBSERVATION
Chamaeleonidae	Bradypodion caeruleogula	31.7572	-28.981	HUMAN_OBSERVATION
Chamaeleonidae	Bradypodion caeruleogula	31.778	-28.9903	HUMAN_OBSERVATION
Chamaeleonidae	Bradypodion caeruleogula	31.828	-28.8571	HUMAN_OBSERVATION
Chamaeleonidae	Bradypodion caeruleogula	31.5607	-28.9563	HUMAN_OBSERVATION
Chamaeleonidae	Bradypodion damaranum	20.4459	-34.027	HUMAN_OBSERVATION
Chamaeleonidae	Bradypodion damaranum	21.2483	-34.0851	HUMAN_OBSERVATION
Chamaeleonidae	Bradypodion damaranum	22.0674	-34.0183	HUMAN_OBSERVATION
Chamaeleonidae	Bradypodion damaranum	22.1479	-34.0255	HUMAN_OBSERVATION
Chamaeleonidae	Bradypodion damaranum	22.2101	-34.0066	HUMAN_OBSERVATION
Chamaeleonidae	Bradypodion damaranum	22.3901	-33.9192	HUMAN_OBSERVATION
Chamaeleonidae	Bradypodion damaranum	22.4055	-33.8122	HUMAN_OBSERVATION
Chamaeleonidae	Bradypodion damaranum	22.4057	-33.868	HUMAN_OBSERVATION
Chamaeleonidae	Bradypodion damaranum	22.4117	-33.8963	HUMAN_OBSERVATION
Chamaeleonidae	Bradypodion damaranum	22.4174	-33.9219	HUMAN_OBSERVATION
Chamaeleonidae	Bradypodion damaranum	22.4758	-33.8513	HUMAN_OBSERVATION
Chamaeleonidae	Bradypodion damaranum	22.5313	-33.8666	HUMAN_OBSERVATION
Chamaeleonidae	Bradypodion damaranum	22.5521	-33.8749	HUMAN_OBSERVATION
Chamaeleonidae	Bradypodion damaranum	22.5816	-33.8605	HUMAN_OBSERVATION
Chamaeleonidae	Bradypodion damaranum	22.6661	-33.8749	HUMAN_OBSERVATION
Chamaeleonidae	Bradypodion damaranum	22.7283	-33.8843	HUMAN_OBSERVATION
Chamaeleonidae	Bradypodion damaranum	22.9252	-33.9125	HUMAN_OBSERVATION
Chamaeleonidae	Bradypodion damaranum	22.9477	-33.9045	HUMAN_OBSERVATION
Chamaeleonidae	Bradypodion damaranum	22.9723	-33.8889	HUMAN_OBSERVATION
Chamaeleonidae	Bradypodion damaranum	22.976	-33.8908	HUMAN_OBSERVATION
Chamaeleonidae	Bradypodion damaranum	23.0289	-33.9125	HUMAN_OBSERVATION
Chamaeleonidae	Bradypodion damaranum	23.0703	-33.9031	HUMAN_OBSERVATION
Chamaeleonidae	Bradypodion damaranum	22.9666	-33.8881	HUMAN_OBSERVATION
Chamaeleonidae	Bradypodion damaranum	22.5003	-33.8937	HUMAN_OBSERVATION
Chamaeleonidae	Bradypodion damaranum	22.4796	-33.9031	HUMAN_OBSERVATION
Chamaeleonidae	Bradypodion damaranum	22.4485	-33.9125	HUMAN_OBSERVATION
Chamaeleonidae	Bradypodion damaranum	22.964	-33.9109	HUMAN_OBSERVATION
Chamaeleonidae	Bradypodion damaranum	22.4278	-33.9219	HUMAN_OBSERVATION
Chamaeleonidae	Bradypodion damaranum	22.4381	-33.9219	HUMAN_OBSERVATION
Chamaeleonidae	Bradypodion damaranum	22.3967	-33.9313	HUMAN_OBSERVATION
Chamaeleonidae	Bradypodion damaranum	22.3863	-33.9408	HUMAN_OBSERVATION
Chamaeleonidae	Bradypodion damaranum	20.4517	-34.0193	HUMAN_OBSERVATION
Chamaeleonidae	Bradypodion damaranum	18.4065	-34.0255	HUMAN_OBSERVATION
Chamaeleonidae	Bradypodion damaranum	20.4381	-34.0257	HUMAN_OBSERVATION
Chamaeleonidae	Bradypodion damaranum	22.1065	-34.0443	HUMAN_OBSERVATION
Chamaeleonidae	Bradypodion dracomontanum	28.5473	-28.5413	HUMAN_OBSERVATION
Chamaeleonidae	Bradypodion dracomontanum	28.8984	-28.6925	HUMAN_OBSERVATION
Chamaeleonidae	Bradypodion dracomontanum	28.907	-28.7486	HUMAN_OBSERVATION
Chamaeleonidae	Bradypodion dracomontanum	28.9266	-28.7284	HUMAN_OBSERVATION
Chamaeleonidae	Bradypodion dracomontanum	28.9931	-28.6737	HUMAN_OBSERVATION
Chamaeleonidae	Bradypodion dracomontanum	29.2064	-28.9472	HUMAN_OBSERVATION
Chamaeleonidae	Bradypodion dracomontanum	29.2159	-29.0067	HUMAN_OBSERVATION
Chamaeleonidae	Bradypodion dracomontanum	29.2388	-28.9676	HUMAN_OBSERVATION
Chamaeleonidae	Bradypodion dracomontanum	29.3079	-29.2816	HUMAN_OBSERVATION
Chamaeleonidae	Bradypodion dracomontanum	29.3253	-29.0711	HUMAN_OBSERVATION
Chamaeleonidae	Bradypodion dracomontanum	29.3431	-29.0794	HUMAN_OBSERVATION
Chamaeleonidae	Bradypodion dracomontanum	29.3817	-29.059	HUMAN_OBSERVATION
Chamaeleonidae	Bradypodion dracomontanum	29.3886	-29.0565	HUMAN_OBSERVATION
Chamaeleonidae	Bradypodion dracomontanum	29.3904	-29.1531	HUMAN_OBSERVATION
Chamaeleonidae	Bradypodion dracomontanum	29.4027	-29.0161	HUMAN_OBSERVATION
Chamaeleonidae	Bradypodion dracomontanum	29.4274	-29.0137	HUMAN_OBSERVATION
Chamaeleonidae	Bradypodion dracomontanum	29.4308	-29.1418	HUMAN_OBSERVATION
Chamaeleonidae	Bradypodion dracomontanum	29.4319	-29.0744	HUMAN_OBSERVATION
Chamaeleonidae	Bradypodion dracomontanum	28.9133	-28.7344	HUMAN_OBSERVATION
Chamaeleonidae	Bradypodion dracomontanum	28.9165	-28.7407	HUMAN_OBSERVATION
Chamaeleonidae	Bradypodion dracomontanum	29.3981	-29.0576	HUMAN_OBSERVATION
Chamaeleonidae	Bradypodion gutturale	19.0563	-32.9653	HUMAN_OBSERVATION
Chamaeleonidae	Bradypodion gutturale	19.0603	-33.0512	HUMAN_OBSERVATION
Chamaeleonidae	Bradypodion gutturale	19.0689	-33.0144	HUMAN_OBSERVATION
Chamaeleonidae	Bradypodion gutturale	19.0779	-33.1632	HUMAN_OBSERVATION
Chamaeleonidae	Bradypodion gutturale	19.0984	-33.0164	HUMAN_OBSERVATION
Chamaeleonidae	Bradypodion gutturale	19.2097	-32.6462	HUMAN_OBSERVATION
Chamaeleonidae	Bradypodion gutturale	19.2248	-33.1702	HUMAN_OBSERVATION
Chamaeleonidae	Bradypodion gutturale	19.4397	-33.6075	HUMAN_OBSERVATION
Chamaeleonidae	Bradypodion gutturale	19.4889	-34.1669	HUMAN_OBSERVATION
Chamaeleonidae	Bradypodion gutturale	19.5454	-34.2049	HUMAN_OBSERVATION
Chamaeleonidae	Bradypodion gutturale	19.6115	-32.9315	HUMAN_OBSERVATION
Chamaeleonidae	Bradypodion gutturale	19.7908	-33.9857	HUMAN_OBSERVATION
Chamaeleonidae	Bradypodion gutturale	19.7943	-33.7292	HUMAN_OBSERVATION
Chamaeleonidae	Bradypodion gutturale	19.8134	-33.8055	HUMAN_OBSERVATION
Chamaeleonidae	Bradypodion gutturale	19.8362	-33.9362	HUMAN_OBSERVATION
Chamaeleonidae	Bradypodion gutturale	19.8495	-34.403	HUMAN_OBSERVATION
Chamaeleonidae	Bradypodion gutturale	19.8872	-33.9254	HUMAN_OBSERVATION
Chamaeleonidae	Bradypodion gutturale	19.899	-33.8044	HUMAN_OBSERVATION
Chamaeleonidae	Bradypodion gutturale	19.9042	-34.4599	HUMAN_OBSERVATION
Chamaeleonidae	Bradypodion gutturale	19.9338	-33.783	HUMAN_OBSERVATION
Chamaeleonidae	Bradypodion gutturale	19.9968	-34.0172	HUMAN_OBSERVATION
Chamaeleonidae	Bradypodion gutturale	20.017	-34.472	HUMAN_OBSERVATION
Chamaeleonidae	Bradypodion gutturale	20.0339	-33.5661	HUMAN_OBSERVATION
Chamaeleonidae	Bradypodion gutturale	20.0374	-33.5903	HUMAN_OBSERVATION
Chamaeleonidae	Bradypodion gutturale	20.0397	-33.8048	HUMAN_OBSERVATION
Chamaeleonidae	Bradypodion gutturale	20.0413	-33.8035	HUMAN_OBSERVATION
Chamaeleonidae	Bradypodion gutturale	20.0606	-33.5949	HUMAN_OBSERVATION
Chamaeleonidae	Bradypodion gutturale	20.0988	-34.5272	HUMAN_OBSERVATION
Chamaeleonidae	Bradypodion gutturale	20.117	-34.029	HUMAN_OBSERVATION
Chamaeleonidae	Bradypodion gutturale	20.1216	-34.4726	HUMAN_OBSERVATION
Chamaeleonidae	Bradypodion gutturale	20.2018	-34.3067	HUMAN_OBSERVATION
Chamaeleonidae	Bradypodion gutturale	20.2216	-33.966	HUMAN_OBSERVATION
Chamaeleonidae	Bradypodion gutturale	20.2726	-34.2042	HUMAN_OBSERVATION
Chamaeleonidae	Bradypodion gutturale	20.3196	-34.3423	HUMAN_OBSERVATION
Chamaeleonidae	Bradypodion gutturale	20.3592	-33.4568	HUMAN_OBSERVATION
Chamaeleonidae	Bradypodion gutturale	20.3672	-33.7169	HUMAN_OBSERVATION
Chamaeleonidae	Bradypodion gutturale	20.4147	-34.4566	HUMAN_OBSERVATION
Chamaeleonidae	Bradypodion gutturale	20.5542	-34.3917	HUMAN_OBSERVATION
Chamaeleonidae	Bradypodion gutturale	20.5941	-32.2867	HUMAN_OBSERVATION
Chamaeleonidae	Bradypodion gutturale	20.6111	-34.3173	HUMAN_OBSERVATION
Chamaeleonidae	Bradypodion gutturale	20.6347	-34.1863	HUMAN_OBSERVATION
Chamaeleonidae	Bradypodion gutturale	20.7588	-32.681	HUMAN_OBSERVATION
Chamaeleonidae	Bradypodion gutturale	20.7779	-32.6835	HUMAN_OBSERVATION
Chamaeleonidae	Bradypodion gutturale	20.8113	-32.6688	HUMAN_OBSERVATION
Chamaeleonidae	Bradypodion gutturale	20.8634	-33.7799	HUMAN_OBSERVATION
Chamaeleonidae	Bradypodion gutturale	20.8703	-33.7776	HUMAN_OBSERVATION
Chamaeleonidae	Bradypodion gutturale	21.3807	-33.6975	HUMAN_OBSERVATION
Chamaeleonidae	Bradypodion gutturale	21.3819	-33.6733	HUMAN_OBSERVATION
Chamaeleonidae	Bradypodion gutturale	21.5234	-34.1917	HUMAN_OBSERVATION
Chamaeleonidae	Bradypodion gutturale	21.6411	-33.6955	HUMAN_OBSERVATION
Chamaeleonidae	Bradypodion gutturale	21.6435	-33.6659	HUMAN_OBSERVATION
Chamaeleonidae	Bradypodion gutturale	21.6451	-33.685	HUMAN_OBSERVATION
Chamaeleonidae	Bradypodion gutturale	21.6486	-33.4939	HUMAN_OBSERVATION
Chamaeleonidae	Bradypodion gutturale	21.736	-33.971	HUMAN_OBSERVATION
Chamaeleonidae	Bradypodion gutturale	21.8598	-34.0469	HUMAN_OBSERVATION
Chamaeleonidae	Bradypodion gutturale	21.8606	-33.9148	HUMAN_OBSERVATION
Chamaeleonidae	Bradypodion gutturale	21.868	-34.0472	HUMAN_OBSERVATION
Chamaeleonidae	Bradypodion gutturale	21.8956	-34.0702	HUMAN_OBSERVATION
Chamaeleonidae	Bradypodion gutturale	21.9012	-33.7388	HUMAN_OBSERVATION
Chamaeleonidae	Bradypodion gutturale	21.9048	-34.053	HUMAN_OBSERVATION
Chamaeleonidae	Bradypodion gutturale	21.9223	-33.7381	HUMAN_OBSERVATION
Chamaeleonidae	Bradypodion gutturale	21.9368	-33.8907	HUMAN_OBSERVATION
Chamaeleonidae	Bradypodion gutturale	22.0242	-33.8712	HUMAN_OBSERVATION
Chamaeleonidae	Bradypodion gutturale	22.031	-33.8779	HUMAN_OBSERVATION
Chamaeleonidae	Bradypodion gutturale	22.1204	-33.9332	HUMAN_OBSERVATION
Chamaeleonidae	Bradypodion gutturale	22.1521	-33.8112	HUMAN_OBSERVATION
Chamaeleonidae	Bradypodion gutturale	22.4061	-33.8093	HUMAN_OBSERVATION
Chamaeleonidae	Bradypodion gutturale	22.4146	-33.8032	HUMAN_OBSERVATION
Chamaeleonidae	Bradypodion gutturale	22.5275	-33.434	HUMAN_OBSERVATION
Chamaeleonidae	Bradypodion gutturale	22.7261	-33.8773	HUMAN_OBSERVATION
Chamaeleonidae	Bradypodion gutturale	22.9386	-33.6161	HUMAN_OBSERVATION
Chamaeleonidae	Bradypodion gutturale	23.5348	-33.4434	HUMAN_OBSERVATION
Chamaeleonidae	Bradypodion gutturale	19.3107	-33.233	HUMAN_OBSERVATION
Chamaeleonidae	Bradypodion gutturale	21.6435	-33.4356	HUMAN_OBSERVATION
Chamaeleonidae	Bradypodion gutturale	19.4544	-33.6163	HUMAN_OBSERVATION
Chamaeleonidae	Bradypodion gutturale	20.2483	-33.685	HUMAN_OBSERVATION
Chamaeleonidae	Bradypodion gutturale	21.6456	-33.684	HUMAN_OBSERVATION
Chamaeleonidae	Bradypodion gutturale	21.9212	-33.739	HUMAN_OBSERVATION
Chamaeleonidae	Bradypodion gutturale	19.8993	-33.8053	HUMAN_OBSERVATION
Chamaeleonidae	Bradypodion gutturale	22.4157	-33.8409	HUMAN_OBSERVATION
Chamaeleonidae	Bradypodion gutturale	19.878	-33.85	HUMAN_OBSERVATION
Chamaeleonidae	Bradypodion gutturale	22.3097	-33.8712	HUMAN_OBSERVATION
Chamaeleonidae	Bradypodion gutturale	20.816	-33.9777	HUMAN_OBSERVATION
Chamaeleonidae	Bradypodion gutturale	20.8172	-33.9759	HUMAN_OBSERVATION
Chamaeleonidae	Bradypodion gutturale	20.3232	-34.3359	HUMAN_OBSERVATION
Chamaeleonidae	Bradypodion kentanicum	28.207	-32.7426	HUMAN_OBSERVATION
Chamaeleonidae	Bradypodion kentanicum	28.2782	-32.7259	HUMAN_OBSERVATION
Chamaeleonidae	Bradypodion kentanicum	28.3146	-32.6981	HUMAN_OBSERVATION
Chamaeleonidae	Bradypodion kentanicum	28.3396	-32.4801	HUMAN_OBSERVATION
Chamaeleonidae	Bradypodion kentanicum	28.8017	-32.2816	HUMAN_OBSERVATION
Chamaeleonidae	Bradypodion melanocephalum	29.6437	-30.5743	HUMAN_OBSERVATION
Chamaeleonidae	Bradypodion melanocephalum	30.251	-29.565	HUMAN_OBSERVATION
Chamaeleonidae	Bradypodion melanocephalum	30.3459	-30.6526	HUMAN_OBSERVATION
Chamaeleonidae	Bradypodion melanocephalum	30.3898	-30.2912	HUMAN_OBSERVATION
Chamaeleonidae	Bradypodion melanocephalum	30.4496	-30.6516	HUMAN_OBSERVATION
Chamaeleonidae	Bradypodion melanocephalum	30.6984	-30.2981	HUMAN_OBSERVATION
Chamaeleonidae	Bradypodion melanocephalum	30.7726	-29.7908	HUMAN_OBSERVATION
Chamaeleonidae	Bradypodion melanocephalum	30.8227	-30.0632	HUMAN_OBSERVATION
Chamaeleonidae	Bradypodion melanocephalum	30.8657	-29.7208	HUMAN_OBSERVATION
Chamaeleonidae	Bradypodion melanocephalum	30.8331	-30.0451	HUMAN_OBSERVATION
Chamaeleonidae	Bradypodion melanocephalum	30.9106	-29.8416	HUMAN_OBSERVATION
Chamaeleonidae	Bradypodion melanocephalum	30.911	-29.8421	HUMAN_OBSERVATION
Chamaeleonidae	Bradypodion melanocephalum	30.9186	-29.8613	HUMAN_OBSERVATION
Chamaeleonidae	Bradypodion melanocephalum	30.8746	-29.973	HUMAN_OBSERVATION
Chamaeleonidae	Bradypodion melanocephalum	30.925	-29.831	HUMAN_OBSERVATION
Chamaeleonidae	Bradypodion melanocephalum	30.9256	-29.8547	HUMAN_OBSERVATION
Chamaeleonidae	Bradypodion melanocephalum	30.9322	-29.8218	HUMAN_OBSERVATION
Chamaeleonidae	Bradypodion melanocephalum	30.9356	-29.7492	HUMAN_OBSERVATION
Chamaeleonidae	Bradypodion melanocephalum	30.994	-29.7834	HUMAN_OBSERVATION
Chamaeleonidae	Bradypodion melanocephalum	31.0392	-29.6521	HUMAN_OBSERVATION
Chamaeleonidae	Bradypodion melanocephalum	31.0701	-29.7051	HUMAN_OBSERVATION
Chamaeleonidae	Bradypodion melanocephalum	31.0404	-29.7477	HUMAN_OBSERVATION
Chamaeleonidae	Bradypodion melanocephalum	31.0885	-29.6318	HUMAN_OBSERVATION
Chamaeleonidae	Bradypodion melanocephalum	31.0715	-29.7118	HUMAN_OBSERVATION
Chamaeleonidae	Bradypodion melanocephalum	31.1337	-29.6308	HUMAN_OBSERVATION
Chamaeleonidae	Bradypodion melanocephalum	31.1027	-29.6381	HUMAN_OBSERVATION
Chamaeleonidae	Bradypodion melanocephalum	31.0288	-29.7607	HUMAN_OBSERVATION
Chamaeleonidae	Bradypodion melanocephalum	31.0197	-29.7747	HUMAN_OBSERVATION
Chamaeleonidae	Bradypodion melanocephalum	30.8532	-29.8014	HUMAN_OBSERVATION
Chamaeleonidae	Bradypodion melanocephalum	30.9989	-29.8017	HUMAN_OBSERVATION
Chamaeleonidae	Bradypodion melanocephalum	30.9002	-29.8266	HUMAN_OBSERVATION
Chamaeleonidae	Bradypodion melanocephalum	30.901	-29.8446	HUMAN_OBSERVATION
Chamaeleonidae	Bradypodion melanocephalum	30.9197	-29.8453	HUMAN_OBSERVATION
Chamaeleonidae	Bradypodion melanocephalum	30.9575	-29.8468	HUMAN_OBSERVATION
Chamaeleonidae	Bradypodion melanocephalum	30.916	-29.9008	HUMAN_OBSERVATION
Chamaeleonidae	Bradypodion melanocephalum	30.8435	-30.0181	HUMAN_OBSERVATION
Chamaeleonidae	Bradypodion melanocephalum	30.6569	-30.3706	HUMAN_OBSERVATION
Chamaeleonidae	Bradypodion ngomeense	31.2423	-27.9956	HUMAN_OBSERVATION
Chamaeleonidae	Bradypodion ngomeense	31.4227	-27.9193	HUMAN_OBSERVATION
Chamaeleonidae	Bradypodion ngomeense	31.4539	-27.8748	HUMAN_OBSERVATION
Chamaeleonidae	Bradypodion ngomeense	31.5259	-27.9166	HUMAN_OBSERVATION
Chamaeleonidae	Bradypodion ngomeense	31.5375	-27.988	HUMAN_OBSERVATION
Chamaeleonidae	Bradypodion ngomeense	31.5733	-27.8833	HUMAN_OBSERVATION
Chamaeleonidae	Bradypodion occidentale	16.8792	-29.2871	HUMAN_OBSERVATION
Chamaeleonidae	Bradypodion occidentale	16.8793	-29.2762	HUMAN_OBSERVATION
Chamaeleonidae	Bradypodion occidentale	16.8833	-29.2811	HUMAN_OBSERVATION
Chamaeleonidae	Bradypodion occidentale	16.9047	-29.2558	HUMAN_OBSERVATION
Chamaeleonidae	Bradypodion occidentale	17.21	-30.0948	HUMAN_OBSERVATION
Chamaeleonidae	Bradypodion occidentale	17.3182	-30.3162	HUMAN_OBSERVATION
Chamaeleonidae	Bradypodion occidentale	17.7892	-30.0264	HUMAN_OBSERVATION
Chamaeleonidae	Bradypodion occidentale	17.9712	-32.7167	HUMAN_OBSERVATION
Chamaeleonidae	Bradypodion occidentale	17.9869	-32.6658	HUMAN_OBSERVATION
Chamaeleonidae	Bradypodion occidentale	18.0341	-30.2091	HUMAN_OBSERVATION
Chamaeleonidae	Bradypodion occidentale	18.1163	-33.0048	HUMAN_OBSERVATION
Chamaeleonidae	Bradypodion occidentale	18.1888	-33.1633	HUMAN_OBSERVATION
Chamaeleonidae	Bradypodion occidentale	18.2199	-33.2286	HUMAN_OBSERVATION
Chamaeleonidae	Bradypodion occidentale	18.2411	-32.6877	HUMAN_OBSERVATION
Chamaeleonidae	Bradypodion occidentale	18.242	-33.1269	HUMAN_OBSERVATION
Chamaeleonidae	Bradypodion occidentale	18.2499	-31.8335	HUMAN_OBSERVATION
Chamaeleonidae	Bradypodion occidentale	18.2961	-32.0187	HUMAN_OBSERVATION
Chamaeleonidae	Bradypodion occidentale	18.3028	-32.1123	HUMAN_OBSERVATION
Chamaeleonidae	Bradypodion occidentale	18.3056	-32.0098	HUMAN_OBSERVATION
Chamaeleonidae	Bradypodion occidentale	18.3186	-32.0946	HUMAN_OBSERVATION
Chamaeleonidae	Bradypodion occidentale	18.3397	-32.4439	HUMAN_OBSERVATION
Chamaeleonidae	Bradypodion occidentale	18.3521	-32.3124	HUMAN_OBSERVATION
Chamaeleonidae	Bradypodion occidentale	18.3634	-32.3129	HUMAN_OBSERVATION
Chamaeleonidae	Bradypodion occidentale	18.3746	-33.5831	HUMAN_OBSERVATION
Chamaeleonidae	Bradypodion occidentale	18.4036	-33.622	HUMAN_OBSERVATION
Chamaeleonidae	Bradypodion occidentale	18.4409	-33.6849	HUMAN_OBSERVATION
Chamaeleonidae	Bradypodion occidentale	18.4413	-33.6659	HUMAN_OBSERVATION
Chamaeleonidae	Bradypodion occidentale	18.4448	-33.6821	HUMAN_OBSERVATION
Chamaeleonidae	Bradypodion occidentale	18.4448	-32.1602	HUMAN_OBSERVATION
Chamaeleonidae	Bradypodion occidentale	18.4514	-33.777	HUMAN_OBSERVATION
Chamaeleonidae	Bradypodion occidentale	18.4561	-33.771	HUMAN_OBSERVATION
Chamaeleonidae	Bradypodion occidentale	18.458	-33.4494	HUMAN_OBSERVATION
Chamaeleonidae	Bradypodion occidentale	18.5466	-33.7057	HUMAN_OBSERVATION
Chamaeleonidae	Bradypodion occidentale	18.5499	-33.7692	HUMAN_OBSERVATION
Chamaeleonidae	Bradypodion occidentale	18.5647	-33.7393	HUMAN_OBSERVATION
Chamaeleonidae	Bradypodion occidentale	18.5936	-33.853	HUMAN_OBSERVATION
Chamaeleonidae	Bradypodion occidentale	18.5969	-33.8798	HUMAN_OBSERVATION
Chamaeleonidae	Bradypodion occidentale	18.6109	-33.8575	HUMAN_OBSERVATION
Chamaeleonidae	Bradypodion occidentale	18.6749	-33.2779	HUMAN_OBSERVATION
Chamaeleonidae	Bradypodion occidentale	18.6962	-33.7742	HUMAN_OBSERVATION
Chamaeleonidae	Bradypodion occidentale	18.7258	-33.4505	HUMAN_OBSERVATION
Chamaeleonidae	Bradypodion occidentale	18.7464	-33.4836	HUMAN_OBSERVATION
Chamaeleonidae	Bradypodion occidentale	18.7908	-33.7991	HUMAN_OBSERVATION
Chamaeleonidae	Bradypodion occidentale	18.82	-33.7865	HUMAN_OBSERVATION
Chamaeleonidae	Bradypodion occidentale	18.8343	-33.6277	HUMAN_OBSERVATION
Chamaeleonidae	Bradypodion occidentale	17.4219	-30.4883	HUMAN_OBSERVATION
Chamaeleonidae	Bradypodion occidentale	17.484	-30.5972	HUMAN_OBSERVATION
Chamaeleonidae	Bradypodion occidentale	18.3165	-32.0938	HUMAN_OBSERVATION
Chamaeleonidae	Bradypodion occidentale	18.3355	-32.4812	HUMAN_OBSERVATION
Chamaeleonidae	Bradypodion occidentale	18.2499	-32.6912	HUMAN_OBSERVATION
Chamaeleonidae	Bradypodion occidentale	17.9608	-32.6981	HUMAN_OBSERVATION
Chamaeleonidae	Bradypodion occidentale	18.4409	-33.6791	HUMAN_OBSERVATION
Chamaeleonidae	Bradypodion occidentale	18.5543	-33.7515	HUMAN_OBSERVATION
Chamaeleonidae	Bradypodion occidentale	18.5522	-33.7592	HUMAN_OBSERVATION
Chamaeleonidae	Bradypodion occidentale	18.7699	-33.7644	HUMAN_OBSERVATION
Chamaeleonidae	Bradypodion occidentale	18.5963	-33.8696	HUMAN_OBSERVATION
Chamaeleonidae	Bradypodion occidentale	18.5956	-33.8794	HUMAN_OBSERVATION
Chamaeleonidae	Bradypodion occidentale	18.5984	-33.8719	HUMAN_OBSERVATION
Chamaeleonidae	Bradypodion occidentale	18.5986	-33.8807	HUMAN_OBSERVATION
Chamaeleonidae	Bradypodion pumilum	18.3339	-34.0632	HUMAN_OBSERVATION
Chamaeleonidae	Bradypodion pumilum	18.344	-34.0563	HUMAN_OBSERVATION
Chamaeleonidae	Bradypodion pumilum	18.3853	-34.1025	HUMAN_OBSERVATION
Chamaeleonidae	Bradypodion pumilum	18.3864	-34.1122	HUMAN_OBSERVATION
Chamaeleonidae	Bradypodion pumilum	18.4015	-33.9203	HUMAN_OBSERVATION
Chamaeleonidae	Bradypodion pumilum	18.4092	-33.9918	HUMAN_OBSERVATION
Chamaeleonidae	Bradypodion pumilum	18.4114	-34.0231	HUMAN_OBSERVATION
Chamaeleonidae	Bradypodion pumilum	18.4123	-33.8839	HUMAN_OBSERVATION
Chamaeleonidae	Bradypodion pumilum	18.415	-33.8307	HUMAN_OBSERVATION
Chamaeleonidae	Bradypodion pumilum	18.4171	-33.8363	HUMAN_OBSERVATION
Chamaeleonidae	Bradypodion pumilum	18.4218	-34.0077	HUMAN_OBSERVATION
Chamaeleonidae	Bradypodion pumilum	18.4229	-33.922	HUMAN_OBSERVATION
Chamaeleonidae	Bradypodion pumilum	18.4231	-33.973	HUMAN_OBSERVATION
Chamaeleonidae	Bradypodion pumilum	18.4065	-34.0443	HUMAN_OBSERVATION
Chamaeleonidae	Bradypodion pumilum	18.4303	-33.9376	HUMAN_OBSERVATION
Chamaeleonidae	Bradypodion pumilum	18.4388	-33.97	HUMAN_OBSERVATION
Chamaeleonidae	Bradypodion pumilum	18.4417	-33.8031	HUMAN_OBSERVATION
Chamaeleonidae	Bradypodion pumilum	18.4471	-33.7397	HUMAN_OBSERVATION
Chamaeleonidae	Bradypodion pumilum	18.4505	-33.731	HUMAN_OBSERVATION
Chamaeleonidae	Bradypodion pumilum	18.4556	-33.999	HUMAN_OBSERVATION
Chamaeleonidae	Bradypodion pumilum	18.4579	-33.9529	HUMAN_OBSERVATION
Chamaeleonidae	Bradypodion pumilum	18.4588	-33.917	HUMAN_OBSERVATION
Chamaeleonidae	Bradypodion pumilum	18.4713	-33.8161	HUMAN_OBSERVATION
Chamaeleonidae	Bradypodion pumilum	18.4813	-33.7911	HUMAN_OBSERVATION
Chamaeleonidae	Bradypodion pumilum	18.4828	-34.0465	HUMAN_OBSERVATION
Chamaeleonidae	Bradypodion pumilum	18.4836	-33.9446	HUMAN_OBSERVATION
Chamaeleonidae	Bradypodion pumilum	18.4889	-33.9407	HUMAN_OBSERVATION
Chamaeleonidae	Bradypodion pumilum	18.4912	-33.9119	HUMAN_OBSERVATION
Chamaeleonidae	Bradypodion pumilum	18.4956	-34.0739	HUMAN_OBSERVATION
Chamaeleonidae	Bradypodion pumilum	18.4956	-33.8905	HUMAN_OBSERVATION
Chamaeleonidae	Bradypodion pumilum	18.5205	-34.1009	HUMAN_OBSERVATION
Chamaeleonidae	Bradypodion pumilum	18.5017	-33.8495	HUMAN_OBSERVATION
Chamaeleonidae	Bradypodion pumilum	18.5031	-33.9858	HUMAN_OBSERVATION
Chamaeleonidae	Bradypodion pumilum	18.5052	-33.9752	HUMAN_OBSERVATION
Chamaeleonidae	Bradypodion pumilum	18.5101	-33.8135	HUMAN_OBSERVATION
Chamaeleonidae	Bradypodion pumilum	18.5105	-33.9264	HUMAN_OBSERVATION
Chamaeleonidae	Bradypodion pumilum	18.5136	-33.57	HUMAN_OBSERVATION
Chamaeleonidae	Bradypodion pumilum	18.5145	-33.5697	HUMAN_OBSERVATION
Chamaeleonidae	Bradypodion pumilum	18.5148	-33.8892	HUMAN_OBSERVATION
Chamaeleonidae	Bradypodion pumilum	18.5168	-33.7455	HUMAN_OBSERVATION
Chamaeleonidae	Bradypodion pumilum	18.5308	-34.1103	HUMAN_OBSERVATION
Chamaeleonidae	Bradypodion pumilum	18.5211	-33.9388	HUMAN_OBSERVATION
Chamaeleonidae	Bradypodion pumilum	18.5222	-34.0712	HUMAN_OBSERVATION
Chamaeleonidae	Bradypodion pumilum	18.5251	-33.9752	HUMAN_OBSERVATION
Chamaeleonidae	Bradypodion pumilum	18.527	-34.0691	HUMAN_OBSERVATION
Chamaeleonidae	Bradypodion pumilum	18.5313	-34.0476	HUMAN_OBSERVATION
Chamaeleonidae	Bradypodion pumilum	18.5332	-33.8753	HUMAN_OBSERVATION
Chamaeleonidae	Bradypodion pumilum	18.5412	-34.1197	HUMAN_OBSERVATION
Chamaeleonidae	Bradypodion pumilum	18.5435	-33.8911	HUMAN_OBSERVATION
Chamaeleonidae	Bradypodion pumilum	18.5447	-34.0019	HUMAN_OBSERVATION
Chamaeleonidae	Bradypodion pumilum	18.5448	-33.9534	HUMAN_OBSERVATION
Chamaeleonidae	Bradypodion pumilum	18.5487	-34.0835	HUMAN_OBSERVATION
Chamaeleonidae	Bradypodion pumilum	18.5514	-33.8406	HUMAN_OBSERVATION
Chamaeleonidae	Bradypodion pumilum	18.5525	-34.0023	HUMAN_OBSERVATION
Chamaeleonidae	Bradypodion pumilum	18.5542	-33.8298	HUMAN_OBSERVATION
Chamaeleonidae	Bradypodion pumilum	18.5563	-34.092	HUMAN_OBSERVATION
Chamaeleonidae	Bradypodion pumilum	18.5568	-33.8686	HUMAN_OBSERVATION
Chamaeleonidae	Bradypodion pumilum	18.5572	-33.9369	HUMAN_OBSERVATION
Chamaeleonidae	Bradypodion pumilum	18.5573	-33.8103	HUMAN_OBSERVATION
Chamaeleonidae	Bradypodion pumilum	18.5578	-34.0193	HUMAN_OBSERVATION
Chamaeleonidae	Bradypodion pumilum	18.5623	-34.03	HUMAN_OBSERVATION
Chamaeleonidae	Bradypodion pumilum	18.563	-33.8732	HUMAN_OBSERVATION
Chamaeleonidae	Bradypodion pumilum	18.5631	-34.1024	HUMAN_OBSERVATION
Chamaeleonidae	Bradypodion pumilum	18.5635	-33.8997	HUMAN_OBSERVATION
Chamaeleonidae	Bradypodion pumilum	18.5645	-34.1192	HUMAN_OBSERVATION
Chamaeleonidae	Bradypodion pumilum	18.5666	-34.1281	HUMAN_OBSERVATION
Chamaeleonidae	Bradypodion pumilum	18.5693	-33.9009	HUMAN_OBSERVATION
Chamaeleonidae	Bradypodion pumilum	18.5701	-34.0461	HUMAN_OBSERVATION
Chamaeleonidae	Bradypodion pumilum	18.5719	-33.5844	HUMAN_OBSERVATION
Chamaeleonidae	Bradypodion pumilum	18.5727	-33.9679	HUMAN_OBSERVATION
Chamaeleonidae	Bradypodion pumilum	18.5749	-34.142	HUMAN_OBSERVATION
Chamaeleonidae	Bradypodion pumilum	18.5767	-34.0066	HUMAN_OBSERVATION
Chamaeleonidae	Bradypodion pumilum	18.5802	-33.8193	HUMAN_OBSERVATION
Chamaeleonidae	Bradypodion pumilum	18.5845	-34.046	HUMAN_OBSERVATION
Chamaeleonidae	Bradypodion pumilum	18.5877	-34.0766	HUMAN_OBSERVATION
Chamaeleonidae	Bradypodion pumilum	18.5877	-33.8553	HUMAN_OBSERVATION
Chamaeleonidae	Bradypodion pumilum	18.588	-33.9464	HUMAN_OBSERVATION
Chamaeleonidae	Bradypodion pumilum	18.5887	-33.8554	HUMAN_OBSERVATION
Chamaeleonidae	Bradypodion pumilum	18.5926	-33.9278	HUMAN_OBSERVATION
Chamaeleonidae	Bradypodion pumilum	18.5936	-34.1788	HUMAN_OBSERVATION
Chamaeleonidae	Bradypodion pumilum	18.5954	-33.9419	HUMAN_OBSERVATION
Chamaeleonidae	Bradypodion pumilum	18.5959	-33.9587	HUMAN_OBSERVATION
Chamaeleonidae	Bradypodion pumilum	18.5981	-33.9222	HUMAN_OBSERVATION
Chamaeleonidae	Bradypodion pumilum	18.5986	-33.9244	HUMAN_OBSERVATION
Chamaeleonidae	Bradypodion pumilum	18.5988	-34.0265	HUMAN_OBSERVATION
Chamaeleonidae	Bradypodion pumilum	18.5989	-33.8605	HUMAN_OBSERVATION
Chamaeleonidae	Bradypodion pumilum	18.5993	-34.1865	HUMAN_OBSERVATION
Chamaeleonidae	Bradypodion pumilum	18.5998	-34.1329	HUMAN_OBSERVATION
Chamaeleonidae	Bradypodion pumilum	18.6053	-33.7932	HUMAN_OBSERVATION
Chamaeleonidae	Bradypodion pumilum	18.6057	-33.9161	HUMAN_OBSERVATION
Chamaeleonidae	Bradypodion pumilum	18.6076	-33.8674	HUMAN_OBSERVATION
Chamaeleonidae	Bradypodion pumilum	18.6166	-33.8235	HUMAN_OBSERVATION
Chamaeleonidae	Bradypodion pumilum	18.6187	-33.936	HUMAN_OBSERVATION
Chamaeleonidae	Bradypodion pumilum	18.6214	-33.8706	HUMAN_OBSERVATION
Chamaeleonidae	Bradypodion pumilum	18.6281	-33.9089	HUMAN_OBSERVATION
Chamaeleonidae	Bradypodion pumilum	18.6301	-33.9003	HUMAN_OBSERVATION
Chamaeleonidae	Bradypodion pumilum	18.6328	-33.7974	HUMAN_OBSERVATION
Chamaeleonidae	Bradypodion pumilum	18.6429	-33.8514	HUMAN_OBSERVATION
Chamaeleonidae	Bradypodion pumilum	18.6442	-34.0349	HUMAN_OBSERVATION
Chamaeleonidae	Bradypodion pumilum	18.6457	-34.0177	HUMAN_OBSERVATION
Chamaeleonidae	Bradypodion pumilum	18.6457	-34.0705	HUMAN_OBSERVATION
Chamaeleonidae	Bradypodion pumilum	18.6462	-33.9011	HUMAN_OBSERVATION
Chamaeleonidae	Bradypodion pumilum	18.6509	-33.9826	HUMAN_OBSERVATION
Chamaeleonidae	Bradypodion pumilum	18.653	-33.8582	HUMAN_OBSERVATION
Chamaeleonidae	Bradypodion pumilum	18.6533	-33.9899	HUMAN_OBSERVATION
Chamaeleonidae	Bradypodion pumilum	18.6638	-33.8792	HUMAN_OBSERVATION
Chamaeleonidae	Bradypodion pumilum	18.665	-33.8255	HUMAN_OBSERVATION
Chamaeleonidae	Bradypodion pumilum	18.6661	-33.953	HUMAN_OBSERVATION
Chamaeleonidae	Bradypodion pumilum	18.6764	-33.8799	HUMAN_OBSERVATION
Chamaeleonidae	Bradypodion pumilum	18.6765	-34.0036	HUMAN_OBSERVATION
Chamaeleonidae	Bradypodion pumilum	18.6865	-33.9306	HUMAN_OBSERVATION
Chamaeleonidae	Bradypodion pumilum	18.6869	-33.8346	HUMAN_OBSERVATION
Chamaeleonidae	Bradypodion pumilum	18.6882	-33.8305	HUMAN_OBSERVATION
Chamaeleonidae	Bradypodion pumilum	18.6939	-33.8438	HUMAN_OBSERVATION
Chamaeleonidae	Bradypodion pumilum	18.6966	-33.9292	HUMAN_OBSERVATION
Chamaeleonidae	Bradypodion pumilum	18.7029	-33.8323	HUMAN_OBSERVATION
Chamaeleonidae	Bradypodion pumilum	18.712	-33.978	HUMAN_OBSERVATION
Chamaeleonidae	Bradypodion pumilum	18.7136	-33.9441	HUMAN_OBSERVATION
Chamaeleonidae	Bradypodion pumilum	18.7138	-33.8802	HUMAN_OBSERVATION
Chamaeleonidae	Bradypodion pumilum	18.7159	-33.801	HUMAN_OBSERVATION
Chamaeleonidae	Bradypodion pumilum	18.7171	-33.856	HUMAN_OBSERVATION
Chamaeleonidae	Bradypodion pumilum	18.7174	-33.8473	HUMAN_OBSERVATION
Chamaeleonidae	Bradypodion pumilum	18.7206	-33.8624	HUMAN_OBSERVATION
Chamaeleonidae	Bradypodion pumilum	18.7242	-34.0418	HUMAN_OBSERVATION
Chamaeleonidae	Bradypodion pumilum	18.7281	-33.8291	HUMAN_OBSERVATION
Chamaeleonidae	Bradypodion pumilum	18.7283	-33.8878	HUMAN_OBSERVATION
Chamaeleonidae	Bradypodion pumilum	18.7314	-33.9909	HUMAN_OBSERVATION
Chamaeleonidae	Bradypodion pumilum	18.7328	-34.0302	HUMAN_OBSERVATION
Chamaeleonidae	Bradypodion pumilum	18.7383	-33.8333	HUMAN_OBSERVATION
Chamaeleonidae	Bradypodion pumilum	18.7438	-34.0095	HUMAN_OBSERVATION
Chamaeleonidae	Bradypodion pumilum	18.7454	-34.0721	HUMAN_OBSERVATION
Chamaeleonidae	Bradypodion pumilum	18.7593	-33.8375	HUMAN_OBSERVATION
Chamaeleonidae	Bradypodion pumilum	18.7596	-33.8669	HUMAN_OBSERVATION
Chamaeleonidae	Bradypodion pumilum	18.7668	-33.8436	HUMAN_OBSERVATION
Chamaeleonidae	Bradypodion pumilum	18.7668	-33.9828	HUMAN_OBSERVATION
Chamaeleonidae	Bradypodion pumilum	18.7765	-33.9021	HUMAN_OBSERVATION
Chamaeleonidae	Bradypodion pumilum	18.7847	-33.9573	HUMAN_OBSERVATION
Chamaeleonidae	Bradypodion pumilum	18.7861	-34.0197	HUMAN_OBSERVATION
Chamaeleonidae	Bradypodion pumilum	18.7871	-33.8551	HUMAN_OBSERVATION
Chamaeleonidae	Bradypodion pumilum	18.7915	-33.8983	HUMAN_OBSERVATION
Chamaeleonidae	Bradypodion pumilum	18.7926	-33.8377	HUMAN_OBSERVATION
Chamaeleonidae	Bradypodion pumilum	18.7953	-34.016	HUMAN_OBSERVATION
Chamaeleonidae	Bradypodion pumilum	18.7981	-33.9758	HUMAN_OBSERVATION
Chamaeleonidae	Bradypodion pumilum	18.7992	-33.8297	HUMAN_OBSERVATION
Chamaeleonidae	Bradypodion pumilum	18.8008	-33.9171	HUMAN_OBSERVATION
Chamaeleonidae	Bradypodion pumilum	18.8041	-34.0213	HUMAN_OBSERVATION
Chamaeleonidae	Bradypodion pumilum	18.8048	-34.0804	HUMAN_OBSERVATION
Chamaeleonidae	Bradypodion pumilum	18.8052	-33.9898	HUMAN_OBSERVATION
Chamaeleonidae	Bradypodion pumilum	18.8064	-34.0395	HUMAN_OBSERVATION
Chamaeleonidae	Bradypodion pumilum	18.81	-33.9452	HUMAN_OBSERVATION
Chamaeleonidae	Bradypodion pumilum	18.8138	-34.0104	HUMAN_OBSERVATION
Chamaeleonidae	Bradypodion pumilum	18.8153	-33.8148	HUMAN_OBSERVATION
Chamaeleonidae	Bradypodion pumilum	18.8165	-33.9428	HUMAN_OBSERVATION
Chamaeleonidae	Bradypodion pumilum	18.8171	-34.0489	HUMAN_OBSERVATION
Chamaeleonidae	Bradypodion pumilum	18.818	-34.1701	HUMAN_OBSERVATION
Chamaeleonidae	Bradypodion pumilum	18.8181	-34.0248	HUMAN_OBSERVATION
Chamaeleonidae	Bradypodion pumilum	18.8202	-34.2818	HUMAN_OBSERVATION
Chamaeleonidae	Bradypodion pumilum	18.8212	-34.3112	HUMAN_OBSERVATION
Chamaeleonidae	Bradypodion pumilum	18.822	-33.8882	HUMAN_OBSERVATION
Chamaeleonidae	Bradypodion pumilum	18.8228	-33.8534	HUMAN_OBSERVATION
Chamaeleonidae	Bradypodion pumilum	18.823	-34.0129	HUMAN_OBSERVATION
Chamaeleonidae	Bradypodion pumilum	18.8235	-33.8373	HUMAN_OBSERVATION
Chamaeleonidae	Bradypodion pumilum	18.8274	-34.0524	HUMAN_OBSERVATION
Chamaeleonidae	Bradypodion pumilum	18.8308	-34.3653	HUMAN_OBSERVATION
Chamaeleonidae	Bradypodion pumilum	18.8318	-33.9959	HUMAN_OBSERVATION
Chamaeleonidae	Bradypodion pumilum	18.832	-33.8789	HUMAN_OBSERVATION
Chamaeleonidae	Bradypodion pumilum	18.8328	-33.8267	HUMAN_OBSERVATION
Chamaeleonidae	Bradypodion pumilum	18.8348	-33.8345	HUMAN_OBSERVATION
Chamaeleonidae	Bradypodion pumilum	18.8358	-34.0802	HUMAN_OBSERVATION
Chamaeleonidae	Bradypodion pumilum	18.8369	-34.0935	HUMAN_OBSERVATION
Chamaeleonidae	Bradypodion pumilum	18.8424	-34.197	HUMAN_OBSERVATION
Chamaeleonidae	Bradypodion pumilum	18.8466	-33.9452	HUMAN_OBSERVATION
Chamaeleonidae	Bradypodion pumilum	18.8498	-34.1262	HUMAN_OBSERVATION
Chamaeleonidae	Bradypodion pumilum	18.8562	-33.984	HUMAN_OBSERVATION
Chamaeleonidae	Bradypodion pumilum	18.8592	-34.0902	HUMAN_OBSERVATION
Chamaeleonidae	Bradypodion pumilum	18.8609	-33.915	HUMAN_OBSERVATION
Chamaeleonidae	Bradypodion pumilum	18.8625	-33.923	HUMAN_OBSERVATION
Chamaeleonidae	Bradypodion pumilum	18.8638	-34.1495	HUMAN_OBSERVATION
Chamaeleonidae	Bradypodion pumilum	18.8666	-34.1065	HUMAN_OBSERVATION
Chamaeleonidae	Bradypodion pumilum	18.8668	-34.3625	HUMAN_OBSERVATION
Chamaeleonidae	Bradypodion pumilum	18.8674	-33.8713	HUMAN_OBSERVATION
Chamaeleonidae	Bradypodion pumilum	18.8684	-34.1956	HUMAN_OBSERVATION
Chamaeleonidae	Bradypodion pumilum	18.8684	-33.858	HUMAN_OBSERVATION
Chamaeleonidae	Bradypodion pumilum	18.8686	-34.2091	HUMAN_OBSERVATION
Chamaeleonidae	Bradypodion pumilum	18.8719	-33.8816	HUMAN_OBSERVATION
Chamaeleonidae	Bradypodion pumilum	18.8746	-33.8226	HUMAN_OBSERVATION
Chamaeleonidae	Bradypodion pumilum	18.8748	-34.0567	HUMAN_OBSERVATION
Chamaeleonidae	Bradypodion pumilum	18.885	-33.8773	HUMAN_OBSERVATION
Chamaeleonidae	Bradypodion pumilum	18.8853	-34.1929	HUMAN_OBSERVATION
Chamaeleonidae	Bradypodion pumilum	18.8864	-34.2257	HUMAN_OBSERVATION
Chamaeleonidae	Bradypodion pumilum	18.8874	-33.9816	HUMAN_OBSERVATION
Chamaeleonidae	Bradypodion pumilum	18.8896	-33.8416	HUMAN_OBSERVATION
Chamaeleonidae	Bradypodion pumilum	18.89	-34.3603	HUMAN_OBSERVATION
Chamaeleonidae	Bradypodion pumilum	18.8949	-34.1439	HUMAN_OBSERVATION
Chamaeleonidae	Bradypodion pumilum	18.8981	-34.07	HUMAN_OBSERVATION
Chamaeleonidae	Bradypodion pumilum	18.8985	-33.9377	HUMAN_OBSERVATION
Chamaeleonidae	Bradypodion pumilum	18.9036	-33.9494	HUMAN_OBSERVATION
Chamaeleonidae	Bradypodion pumilum	18.905	-33.98	HUMAN_OBSERVATION
Chamaeleonidae	Bradypodion pumilum	18.9054	-33.8587	HUMAN_OBSERVATION
Chamaeleonidae	Bradypodion pumilum	18.906	-33.84	HUMAN_OBSERVATION
Chamaeleonidae	Bradypodion pumilum	18.9065	-34.1815	HUMAN_OBSERVATION
Chamaeleonidae	Bradypodion pumilum	18.9085	-34.1206	HUMAN_OBSERVATION
Chamaeleonidae	Bradypodion pumilum	18.9103	-33.8312	HUMAN_OBSERVATION
Chamaeleonidae	Bradypodion pumilum	18.9119	-34.1122	HUMAN_OBSERVATION
Chamaeleonidae	Bradypodion pumilum	18.9187	-34.207	HUMAN_OBSERVATION
Chamaeleonidae	Bradypodion pumilum	18.9191	-34.1282	HUMAN_OBSERVATION
Chamaeleonidae	Bradypodion pumilum	18.9205	-34.0195	HUMAN_OBSERVATION
Chamaeleonidae	Bradypodion pumilum	18.9269	-34.0927	HUMAN_OBSERVATION
Chamaeleonidae	Bradypodion pumilum	18.9271	-34.351	HUMAN_OBSERVATION
Chamaeleonidae	Bradypodion pumilum	18.9327	-33.9567	HUMAN_OBSERVATION
Chamaeleonidae	Bradypodion pumilum	18.9372	-33.9299	HUMAN_OBSERVATION
Chamaeleonidae	Bradypodion pumilum	18.9402	-33.8069	HUMAN_OBSERVATION
Chamaeleonidae	Bradypodion pumilum	18.9432	-33.9563	HUMAN_OBSERVATION
Chamaeleonidae	Bradypodion pumilum	18.9433	-34.1648	HUMAN_OBSERVATION
Chamaeleonidae	Bradypodion pumilum	18.9443	-33.9718	HUMAN_OBSERVATION
Chamaeleonidae	Bradypodion pumilum	18.946	-33.6414	HUMAN_OBSERVATION
Chamaeleonidae	Bradypodion pumilum	18.9505	-33.8903	HUMAN_OBSERVATION
Chamaeleonidae	Bradypodion pumilum	18.9517	-33.9161	HUMAN_OBSERVATION
Chamaeleonidae	Bradypodion pumilum	18.9543	-34.1133	HUMAN_OBSERVATION
Chamaeleonidae	Bradypodion pumilum	18.9587	-33.99	HUMAN_OBSERVATION
Chamaeleonidae	Bradypodion pumilum	18.9606	-34.1854	HUMAN_OBSERVATION
Chamaeleonidae	Bradypodion pumilum	18.9635	-34.327	HUMAN_OBSERVATION
Chamaeleonidae	Bradypodion pumilum	18.9663	-33.9434	HUMAN_OBSERVATION
Chamaeleonidae	Bradypodion pumilum	18.97	-33.7532	HUMAN_OBSERVATION
Chamaeleonidae	Bradypodion pumilum	18.9714	-34.0465	HUMAN_OBSERVATION
Chamaeleonidae	Bradypodion pumilum	18.9778	-34.0724	HUMAN_OBSERVATION
Chamaeleonidae	Bradypodion pumilum	18.9803	-33.8616	HUMAN_OBSERVATION
Chamaeleonidae	Bradypodion pumilum	18.9818	-33.9198	HUMAN_OBSERVATION
Chamaeleonidae	Bradypodion pumilum	18.9829	-33.8198	HUMAN_OBSERVATION
Chamaeleonidae	Bradypodion pumilum	18.9865	-34.0083	HUMAN_OBSERVATION
Chamaeleonidae	Bradypodion pumilum	18.9892	-33.8532	HUMAN_OBSERVATION
Chamaeleonidae	Bradypodion pumilum	18.9909	-34.1552	HUMAN_OBSERVATION
Chamaeleonidae	Bradypodion pumilum	18.9922	-33.8158	HUMAN_OBSERVATION
Chamaeleonidae	Bradypodion pumilum	18.9933	-33.9841	HUMAN_OBSERVATION
Chamaeleonidae	Bradypodion pumilum	18.9935	-34.0481	HUMAN_OBSERVATION
Chamaeleonidae	Bradypodion pumilum	18.9936	-33.8886	HUMAN_OBSERVATION
Chamaeleonidae	Bradypodion pumilum	18.9943	-34.3346	HUMAN_OBSERVATION
Chamaeleonidae	Bradypodion pumilum	18.9992	-34.3124	HUMAN_OBSERVATION
Chamaeleonidae	Bradypodion pumilum	19.0005	-34.0113	HUMAN_OBSERVATION
Chamaeleonidae	Bradypodion pumilum	19.0052	-34.3131	HUMAN_OBSERVATION
Chamaeleonidae	Bradypodion pumilum	19.0063	-34.3307	HUMAN_OBSERVATION
Chamaeleonidae	Bradypodion pumilum	19.0199	-34.3327	HUMAN_OBSERVATION
Chamaeleonidae	Bradypodion pumilum	19.0219	-34.3453	HUMAN_OBSERVATION
Chamaeleonidae	Bradypodion pumilum	19.0397	-34.2882	HUMAN_OBSERVATION
Chamaeleonidae	Bradypodion pumilum	19.0459	-34.0637	HUMAN_OBSERVATION
Chamaeleonidae	Bradypodion pumilum	19.0475	-34.0684	HUMAN_OBSERVATION
Chamaeleonidae	Bradypodion pumilum	19.0477	-34.2847	HUMAN_OBSERVATION
Chamaeleonidae	Bradypodion pumilum	19.0826	-33.947	HUMAN_OBSERVATION
Chamaeleonidae	Bradypodion pumilum	19.0833	-33.9616	HUMAN_OBSERVATION
Chamaeleonidae	Bradypodion pumilum	19.0868	-34.1061	HUMAN_OBSERVATION
Chamaeleonidae	Bradypodion pumilum	19.0894	-34.3345	HUMAN_OBSERVATION
Chamaeleonidae	Bradypodion pumilum	19.0919	-34.1188	HUMAN_OBSERVATION
Chamaeleonidae	Bradypodion pumilum	19.1058	-34.3765	HUMAN_OBSERVATION
Chamaeleonidae	Bradypodion pumilum	19.1172	-34.297	HUMAN_OBSERVATION
Chamaeleonidae	Bradypodion pumilum	19.1286	-34.1152	HUMAN_OBSERVATION
Chamaeleonidae	Bradypodion pumilum	19.129	-34.356	HUMAN_OBSERVATION
Chamaeleonidae	Bradypodion pumilum	19.1503	-34.2064	HUMAN_OBSERVATION
Chamaeleonidae	Bradypodion pumilum	19.1575	-33.8992	HUMAN_OBSERVATION
Chamaeleonidae	Bradypodion pumilum	19.1684	-34.1934	HUMAN_OBSERVATION
Chamaeleonidae	Bradypodion pumilum	19.1769	-33.8905	HUMAN_OBSERVATION
Chamaeleonidae	Bradypodion pumilum	19.1904	-34.1057	HUMAN_OBSERVATION
Chamaeleonidae	Bradypodion pumilum	19.1961	-34.215	HUMAN_OBSERVATION
Chamaeleonidae	Bradypodion pumilum	19.2021	-34.4159	HUMAN_OBSERVATION
Chamaeleonidae	Bradypodion pumilum	19.2164	-34.41	HUMAN_OBSERVATION
Chamaeleonidae	Bradypodion pumilum	19.2243	-34.4194	HUMAN_OBSERVATION
Chamaeleonidae	Bradypodion pumilum	19.2331	-34.4588	HUMAN_OBSERVATION
Chamaeleonidae	Bradypodion pumilum	19.2373	-33.9248	HUMAN_OBSERVATION
Chamaeleonidae	Bradypodion pumilum	19.24	-34.4138	HUMAN_OBSERVATION
Chamaeleonidae	Bradypodion pumilum	19.2504	-34.4092	HUMAN_OBSERVATION
Chamaeleonidae	Bradypodion pumilum	19.2729	-34.3826	HUMAN_OBSERVATION
Chamaeleonidae	Bradypodion pumilum	19.2776	-34.3932	HUMAN_OBSERVATION
Chamaeleonidae	Bradypodion pumilum	19.2819	-34.4286	HUMAN_OBSERVATION
Chamaeleonidae	Bradypodion pumilum	19.2907	-34.4039	HUMAN_OBSERVATION
Chamaeleonidae	Bradypodion pumilum	19.3028	-34.5495	HUMAN_OBSERVATION
Chamaeleonidae	Bradypodion pumilum	19.311	-34.3992	HUMAN_OBSERVATION
Chamaeleonidae	Bradypodion pumilum	19.3126	-34.3903	HUMAN_OBSERVATION
Chamaeleonidae	Bradypodion pumilum	19.3333	-34.5412	HUMAN_OBSERVATION
Chamaeleonidae	Bradypodion pumilum	19.3435	-34.3936	HUMAN_OBSERVATION
Chamaeleonidae	Bradypodion pumilum	19.3866	-34.5599	HUMAN_OBSERVATION
Chamaeleonidae	Bradypodion pumilum	19.4527	-34.4507	HUMAN_OBSERVATION
Chamaeleonidae	Bradypodion pumilum	19.5897	-34.0159	HUMAN_OBSERVATION
Chamaeleonidae	Bradypodion pumilum	19.5958	-34.0165	HUMAN_OBSERVATION
Chamaeleonidae	Bradypodion pumilum	19.6297	-34.0224	HUMAN_OBSERVATION
Chamaeleonidae	Bradypodion pumilum	19.7517	-34.5735	HUMAN_OBSERVATION
Chamaeleonidae	Bradypodion pumilum	19.7565	-34.5872	HUMAN_OBSERVATION
Chamaeleonidae	Bradypodion pumilum	19.9156	-34.1523	HUMAN_OBSERVATION
Chamaeleonidae	Bradypodion pumilum	21.2431	-34.0813	HUMAN_OBSERVATION
Chamaeleonidae	Bradypodion pumilum	22.9375	-30.5595	HUMAN_OBSERVATION
Chamaeleonidae	Bradypodion pumilum	18.0437	-32.8653	HUMAN_OBSERVATION
Chamaeleonidae	Bradypodion pumilum	18.9708	-33.6997	HUMAN_OBSERVATION
Chamaeleonidae	Bradypodion pumilum	18.4456	-33.7213	HUMAN_OBSERVATION
Chamaeleonidae	Bradypodion pumilum	18.9572	-33.771	HUMAN_OBSERVATION
Chamaeleonidae	Bradypodion pumilum	18.4765	-33.8036	HUMAN_OBSERVATION
Chamaeleonidae	Bradypodion pumilum	18.5225	-33.802	HUMAN_OBSERVATION
Chamaeleonidae	Bradypodion pumilum	18.8724	-33.8005	HUMAN_OBSERVATION
Chamaeleonidae	Bradypodion pumilum	18.4806	-33.8103	HUMAN_OBSERVATION
Chamaeleonidae	Bradypodion pumilum	18.4874	-33.8134	HUMAN_OBSERVATION
Chamaeleonidae	Bradypodion pumilum	18.5034	-33.8112	HUMAN_OBSERVATION
Chamaeleonidae	Bradypodion pumilum	18.6576	-33.8131	HUMAN_OBSERVATION
Chamaeleonidae	Bradypodion pumilum	18.668	-33.8094	HUMAN_OBSERVATION
Chamaeleonidae	Bradypodion pumilum	18.8127	-33.8063	HUMAN_OBSERVATION
Chamaeleonidae	Bradypodion pumilum	18.8178	-33.8081	HUMAN_OBSERVATION
Chamaeleonidae	Bradypodion pumilum	18.4887	-33.8191	HUMAN_OBSERVATION
Chamaeleonidae	Bradypodion pumilum	18.5032	-33.8215	HUMAN_OBSERVATION
Chamaeleonidae	Bradypodion pumilum	18.5085	-33.8186	HUMAN_OBSERVATION
Chamaeleonidae	Bradypodion pumilum	18.5176	-33.8185	HUMAN_OBSERVATION
Chamaeleonidae	Bradypodion pumilum	18.6491	-33.8227	HUMAN_OBSERVATION
Chamaeleonidae	Bradypodion pumilum	18.6554	-33.8156	HUMAN_OBSERVATION
Chamaeleonidae	Bradypodion pumilum	18.6614	-33.8143	HUMAN_OBSERVATION
Chamaeleonidae	Bradypodion pumilum	18.6711	-33.8216	HUMAN_OBSERVATION
Chamaeleonidae	Bradypodion pumilum	18.6936	-33.8176	HUMAN_OBSERVATION
Chamaeleonidae	Bradypodion pumilum	18.4836	-33.825	HUMAN_OBSERVATION
Chamaeleonidae	Bradypodion pumilum	18.4917	-33.8293	HUMAN_OBSERVATION
Chamaeleonidae	Bradypodion pumilum	18.5049	-33.8311	HUMAN_OBSERVATION
Chamaeleonidae	Bradypodion pumilum	18.5067	-33.8246	HUMAN_OBSERVATION
Chamaeleonidae	Bradypodion pumilum	18.5189	-33.8295	HUMAN_OBSERVATION
Chamaeleonidae	Bradypodion pumilum	18.6334	-33.8259	HUMAN_OBSERVATION
Chamaeleonidae	Bradypodion pumilum	18.6448	-33.8235	HUMAN_OBSERVATION
Chamaeleonidae	Bradypodion pumilum	18.6527	-33.8275	HUMAN_OBSERVATION
Chamaeleonidae	Bradypodion pumilum	18.6746	-33.8315	HUMAN_OBSERVATION
Chamaeleonidae	Bradypodion pumilum	18.4938	-33.8357	HUMAN_OBSERVATION
Chamaeleonidae	Bradypodion pumilum	18.4968	-33.8408	HUMAN_OBSERVATION
Chamaeleonidae	Bradypodion pumilum	18.512	-33.8386	HUMAN_OBSERVATION
Chamaeleonidae	Bradypodion pumilum	18.5197	-33.8359	HUMAN_OBSERVATION
Chamaeleonidae	Bradypodion pumilum	18.5411	-33.8329	HUMAN_OBSERVATION
Chamaeleonidae	Bradypodion pumilum	18.6552	-33.8373	HUMAN_OBSERVATION
Chamaeleonidae	Bradypodion pumilum	18.6932	-33.833	HUMAN_OBSERVATION
Chamaeleonidae	Bradypodion pumilum	18.4939	-33.8445	HUMAN_OBSERVATION
Chamaeleonidae	Bradypodion pumilum	18.514	-33.8492	HUMAN_OBSERVATION
Chamaeleonidae	Bradypodion pumilum	18.5679	-33.847	HUMAN_OBSERVATION
Chamaeleonidae	Bradypodion pumilum	18.6387	-33.8475	HUMAN_OBSERVATION
Chamaeleonidae	Bradypodion pumilum	18.6493	-33.851	HUMAN_OBSERVATION
Chamaeleonidae	Bradypodion pumilum	18.6647	-33.845	HUMAN_OBSERVATION
Chamaeleonidae	Bradypodion pumilum	18.6908	-33.8459	HUMAN_OBSERVATION
Chamaeleonidae	Bradypodion pumilum	18.8568	-33.8487	HUMAN_OBSERVATION
Chamaeleonidae	Bradypodion pumilum	18.4896	-33.8561	HUMAN_OBSERVATION
Chamaeleonidae	Bradypodion pumilum	18.4952	-33.8558	HUMAN_OBSERVATION
Chamaeleonidae	Bradypodion pumilum	18.512	-33.8557	HUMAN_OBSERVATION
Chamaeleonidae	Bradypodion pumilum	18.6239	-33.8605	HUMAN_OBSERVATION
Chamaeleonidae	Bradypodion pumilum	18.6379	-33.8537	HUMAN_OBSERVATION
Chamaeleonidae	Bradypodion pumilum	18.664	-33.8533	HUMAN_OBSERVATION
Chamaeleonidae	Bradypodion pumilum	18.5011	-33.8616	HUMAN_OBSERVATION
Chamaeleonidae	Bradypodion pumilum	18.5058	-33.8623	HUMAN_OBSERVATION
Chamaeleonidae	Bradypodion pumilum	18.5323	-33.862	HUMAN_OBSERVATION
Chamaeleonidae	Bradypodion pumilum	18.6189	-33.8649	HUMAN_OBSERVATION
Chamaeleonidae	Bradypodion pumilum	18.6251	-33.8615	HUMAN_OBSERVATION
Chamaeleonidae	Bradypodion pumilum	18.6336	-33.867	HUMAN_OBSERVATION
Chamaeleonidae	Bradypodion pumilum	18.8044	-33.8616	HUMAN_OBSERVATION
Chamaeleonidae	Bradypodion pumilum	18.8112	-33.8664	HUMAN_OBSERVATION
Chamaeleonidae	Bradypodion pumilum	18.5002	-33.8743	HUMAN_OBSERVATION
Chamaeleonidae	Bradypodion pumilum	18.5686	-33.8755	HUMAN_OBSERVATION
Chamaeleonidae	Bradypodion pumilum	18.6053	-33.8772	HUMAN_OBSERVATION
Chamaeleonidae	Bradypodion pumilum	18.6099	-33.8752	HUMAN_OBSERVATION
Chamaeleonidae	Bradypodion pumilum	18.6502	-33.8717	HUMAN_OBSERVATION
Chamaeleonidae	Bradypodion pumilum	18.6947	-33.8716	HUMAN_OBSERVATION
Chamaeleonidae	Bradypodion pumilum	18.7908	-33.8772	HUMAN_OBSERVATION
Chamaeleonidae	Bradypodion pumilum	18.4993	-33.8844	HUMAN_OBSERVATION
Chamaeleonidae	Bradypodion pumilum	18.515	-33.8874	HUMAN_OBSERVATION
Chamaeleonidae	Bradypodion pumilum	18.5173	-33.8883	HUMAN_OBSERVATION
Chamaeleonidae	Bradypodion pumilum	18.5406	-33.8889	HUMAN_OBSERVATION
Chamaeleonidae	Bradypodion pumilum	18.6074	-33.8844	HUMAN_OBSERVATION
Chamaeleonidae	Bradypodion pumilum	18.617	-33.8828	HUMAN_OBSERVATION
Chamaeleonidae	Bradypodion pumilum	18.6231	-33.8858	HUMAN_OBSERVATION
Chamaeleonidae	Bradypodion pumilum	18.7062	-33.884	HUMAN_OBSERVATION
Chamaeleonidae	Bradypodion pumilum	18.4332	-33.8925	HUMAN_OBSERVATION
Chamaeleonidae	Bradypodion pumilum	18.4927	-33.8971	HUMAN_OBSERVATION
Chamaeleonidae	Bradypodion pumilum	18.6158	-33.8973	HUMAN_OBSERVATION
Chamaeleonidae	Bradypodion pumilum	18.6272	-33.8899	HUMAN_OBSERVATION
Chamaeleonidae	Bradypodion pumilum	18.6294	-33.8943	HUMAN_OBSERVATION
Chamaeleonidae	Bradypodion pumilum	18.648	-33.8981	HUMAN_OBSERVATION
Chamaeleonidae	Bradypodion pumilum	18.6982	-33.8931	HUMAN_OBSERVATION
Chamaeleonidae	Bradypodion pumilum	19.158	-33.8973	HUMAN_OBSERVATION
Chamaeleonidae	Bradypodion pumilum	18.4012	-33.904	HUMAN_OBSERVATION
Chamaeleonidae	Bradypodion pumilum	18.4015	-33.9034	HUMAN_OBSERVATION
Chamaeleonidae	Bradypodion pumilum	18.4826	-33.9018	HUMAN_OBSERVATION
Chamaeleonidae	Bradypodion pumilum	18.7152	-33.8994	HUMAN_OBSERVATION
Chamaeleonidae	Bradypodion pumilum	18.8487	-33.902	HUMAN_OBSERVATION
Chamaeleonidae	Bradypodion pumilum	19.1582	-33.9016	HUMAN_OBSERVATION
Chamaeleonidae	Bradypodion pumilum	18.4813	-33.9085	HUMAN_OBSERVATION
Chamaeleonidae	Bradypodion pumilum	18.6754	-33.9158	HUMAN_OBSERVATION
Chamaeleonidae	Bradypodion pumilum	18.8929	-33.9155	HUMAN_OBSERVATION
Chamaeleonidae	Bradypodion pumilum	18.6909	-33.919	HUMAN_OBSERVATION
Chamaeleonidae	Bradypodion pumilum	18.8706	-33.9261	HUMAN_OBSERVATION
Chamaeleonidae	Bradypodion pumilum	18.4475	-33.9274	HUMAN_OBSERVATION
Chamaeleonidae	Bradypodion pumilum	18.4537	-33.9321	HUMAN_OBSERVATION
Chamaeleonidae	Bradypodion pumilum	18.4728	-33.9309	HUMAN_OBSERVATION
Chamaeleonidae	Bradypodion pumilum	18.4765	-33.9297	HUMAN_OBSERVATION
Chamaeleonidae	Bradypodion pumilum	18.5127	-33.9303	HUMAN_OBSERVATION
Chamaeleonidae	Bradypodion pumilum	18.5244	-33.9267	HUMAN_OBSERVATION
Chamaeleonidae	Bradypodion pumilum	18.6228	-33.9357	HUMAN_OBSERVATION
Chamaeleonidae	Bradypodion pumilum	18.8328	-33.9344	HUMAN_OBSERVATION
Chamaeleonidae	Bradypodion pumilum	18.8602	-33.9321	HUMAN_OBSERVATION
Chamaeleonidae	Bradypodion pumilum	18.8731	-33.9331	HUMAN_OBSERVATION
Chamaeleonidae	Bradypodion pumilum	18.8841	-33.9289	HUMAN_OBSERVATION
Chamaeleonidae	Bradypodion pumilum	18.8903	-33.9354	HUMAN_OBSERVATION
Chamaeleonidae	Bradypodion pumilum	18.4552	-33.9361	HUMAN_OBSERVATION
Chamaeleonidae	Bradypodion pumilum	18.4653	-33.937	HUMAN_OBSERVATION
Chamaeleonidae	Bradypodion pumilum	18.4997	-33.9416	HUMAN_OBSERVATION
Chamaeleonidae	Bradypodion pumilum	18.507	-33.9415	HUMAN_OBSERVATION
Chamaeleonidae	Bradypodion pumilum	18.6173	-33.937	HUMAN_OBSERVATION
Chamaeleonidae	Bradypodion pumilum	18.6213	-33.9366	HUMAN_OBSERVATION
Chamaeleonidae	Bradypodion pumilum	18.7066	-33.9435	HUMAN_OBSERVATION
Chamaeleonidae	Bradypodion pumilum	18.7651	-33.9409	HUMAN_OBSERVATION
Chamaeleonidae	Bradypodion pumilum	18.8017	-33.9421	HUMAN_OBSERVATION
Chamaeleonidae	Bradypodion pumilum	18.8287	-33.938	HUMAN_OBSERVATION
Chamaeleonidae	Bradypodion pumilum	18.8672	-33.9435	HUMAN_OBSERVATION
Chamaeleonidae	Bradypodion pumilum	18.8679	-33.9388	HUMAN_OBSERVATION
Chamaeleonidae	Bradypodion pumilum	18.8813	-33.9368	HUMAN_OBSERVATION
Chamaeleonidae	Bradypodion pumilum	18.4694	-33.9467	HUMAN_OBSERVATION
Chamaeleonidae	Bradypodion pumilum	18.4792	-33.9505	HUMAN_OBSERVATION
Chamaeleonidae	Bradypodion pumilum	18.4845	-33.9481	HUMAN_OBSERVATION
Chamaeleonidae	Bradypodion pumilum	18.7089	-33.9501	HUMAN_OBSERVATION
Chamaeleonidae	Bradypodion pumilum	18.838	-33.953	HUMAN_OBSERVATION
Chamaeleonidae	Bradypodion pumilum	18.8508	-33.9539	HUMAN_OBSERVATION
Chamaeleonidae	Bradypodion pumilum	18.8577	-33.9519	HUMAN_OBSERVATION
Chamaeleonidae	Bradypodion pumilum	18.4677	-33.9615	HUMAN_OBSERVATION
Chamaeleonidae	Bradypodion pumilum	18.4831	-33.9606	HUMAN_OBSERVATION
Chamaeleonidae	Bradypodion pumilum	18.4882	-33.9626	HUMAN_OBSERVATION
Chamaeleonidae	Bradypodion pumilum	18.7953	-33.9592	HUMAN_OBSERVATION
Chamaeleonidae	Bradypodion pumilum	18.8096	-33.9616	HUMAN_OBSERVATION
Chamaeleonidae	Bradypodion pumilum	18.8539	-33.9565	HUMAN_OBSERVATION
Chamaeleonidae	Bradypodion pumilum	18.8604	-33.9549	HUMAN_OBSERVATION
Chamaeleonidae	Bradypodion pumilum	18.4503	-33.9736	HUMAN_OBSERVATION
Chamaeleonidae	Bradypodion pumilum	18.4561	-33.9734	HUMAN_OBSERVATION
Chamaeleonidae	Bradypodion pumilum	18.4645	-33.968	HUMAN_OBSERVATION
Chamaeleonidae	Bradypodion pumilum	18.4776	-33.9721	HUMAN_OBSERVATION
Chamaeleonidae	Bradypodion pumilum	18.4938	-33.9687	HUMAN_OBSERVATION
Chamaeleonidae	Bradypodion pumilum	18.7846	-33.9734	HUMAN_OBSERVATION
Chamaeleonidae	Bradypodion pumilum	18.7855	-33.9734	HUMAN_OBSERVATION
Chamaeleonidae	Bradypodion pumilum	18.8427	-33.9672	HUMAN_OBSERVATION
Chamaeleonidae	Bradypodion pumilum	18.8561	-33.9658	HUMAN_OBSERVATION
Chamaeleonidae	Bradypodion pumilum	18.8575	-33.9661	HUMAN_OBSERVATION
Chamaeleonidae	Bradypodion pumilum	18.4519	-33.9771	HUMAN_OBSERVATION
Chamaeleonidae	Bradypodion pumilum	18.4634	-33.9742	HUMAN_OBSERVATION
Chamaeleonidae	Bradypodion pumilum	18.4689	-33.9817	HUMAN_OBSERVATION
Chamaeleonidae	Bradypodion pumilum	18.4753	-33.9749	HUMAN_OBSERVATION
Chamaeleonidae	Bradypodion pumilum	18.4891	-33.9753	HUMAN_OBSERVATION
Chamaeleonidae	Bradypodion pumilum	18.7839	-33.9738	HUMAN_OBSERVATION
Chamaeleonidae	Bradypodion pumilum	18.4334	-33.9897	HUMAN_OBSERVATION
Chamaeleonidae	Bradypodion pumilum	18.4455	-33.9843	HUMAN_OBSERVATION
Chamaeleonidae	Bradypodion pumilum	18.4603	-33.9856	HUMAN_OBSERVATION
Chamaeleonidae	Bradypodion pumilum	18.4676	-33.9921	HUMAN_OBSERVATION
Chamaeleonidae	Bradypodion pumilum	18.4757	-33.9868	HUMAN_OBSERVATION
Chamaeleonidae	Bradypodion pumilum	18.521	-33.9854	HUMAN_OBSERVATION
Chamaeleonidae	Bradypodion pumilum	18.7365	-33.9911	HUMAN_OBSERVATION
Chamaeleonidae	Bradypodion pumilum	18.4676	-33.9948	HUMAN_OBSERVATION
Chamaeleonidae	Bradypodion pumilum	18.4838	-33.9971	HUMAN_OBSERVATION
Chamaeleonidae	Bradypodion pumilum	18.4857	-34.0005	HUMAN_OBSERVATION
Chamaeleonidae	Bradypodion pumilum	18.4946	-33.996	HUMAN_OBSERVATION
Chamaeleonidae	Bradypodion pumilum	18.5521	-34.0011	HUMAN_OBSERVATION
Chamaeleonidae	Bradypodion pumilum	18.7324	-33.9954	HUMAN_OBSERVATION
Chamaeleonidae	Bradypodion pumilum	18.7402	-33.9959	HUMAN_OBSERVATION
Chamaeleonidae	Bradypodion pumilum	18.4317	-34.0057	HUMAN_OBSERVATION
Chamaeleonidae	Bradypodion pumilum	18.4403	-34.0088	HUMAN_OBSERVATION
Chamaeleonidae	Bradypodion pumilum	18.4444	-34.0067	HUMAN_OBSERVATION
Chamaeleonidae	Bradypodion pumilum	18.7428	-34.0103	HUMAN_OBSERVATION
Chamaeleonidae	Bradypodion pumilum	18.4168	-34.0161	HUMAN_OBSERVATION
Chamaeleonidae	Bradypodion pumilum	18.4376	-34.0161	HUMAN_OBSERVATION
Chamaeleonidae	Bradypodion pumilum	18.4502	-34.0207	HUMAN_OBSERVATION
Chamaeleonidae	Bradypodion pumilum	18.4576	-34.0174	HUMAN_OBSERVATION
Chamaeleonidae	Bradypodion pumilum	18.4809	-34.0187	HUMAN_OBSERVATION
Chamaeleonidae	Bradypodion pumilum	18.4854	-34.0207	HUMAN_OBSERVATION
Chamaeleonidae	Bradypodion pumilum	18.6321	-34.0167	HUMAN_OBSERVATION
Chamaeleonidae	Bradypodion pumilum	18.7402	-34.0143	HUMAN_OBSERVATION
Chamaeleonidae	Bradypodion pumilum	18.3543	-34.0291	HUMAN_OBSERVATION
Chamaeleonidae	Bradypodion pumilum	18.4583	-34.0255	HUMAN_OBSERVATION
Chamaeleonidae	Bradypodion pumilum	18.4733	-34.024	HUMAN_OBSERVATION
Chamaeleonidae	Bradypodion pumilum	18.4745	-34.0263	HUMAN_OBSERVATION
Chamaeleonidae	Bradypodion pumilum	18.4864	-34.0261	HUMAN_OBSERVATION
Chamaeleonidae	Bradypodion pumilum	18.6491	-34.0264	HUMAN_OBSERVATION
Chamaeleonidae	Bradypodion pumilum	18.7082	-34.026	HUMAN_OBSERVATION
Chamaeleonidae	Bradypodion pumilum	18.4065	-34.0349	HUMAN_OBSERVATION
Chamaeleonidae	Bradypodion pumilum	18.4583	-34.0349	HUMAN_OBSERVATION
Chamaeleonidae	Bradypodion pumilum	18.4693	-34.0347	HUMAN_OBSERVATION
Chamaeleonidae	Bradypodion pumilum	18.7316	-34.033	HUMAN_OBSERVATION
Chamaeleonidae	Bradypodion pumilum	18.7332	-34.0341	HUMAN_OBSERVATION
Chamaeleonidae	Bradypodion pumilum	18.7623	-34.0395	HUMAN_OBSERVATION
Chamaeleonidae	Bradypodion pumilum	19.0388	-34.0388	HUMAN_OBSERVATION
Chamaeleonidae	Bradypodion pumilum	18.4686	-34.0443	HUMAN_OBSERVATION
Chamaeleonidae	Bradypodion pumilum	18.7525	-34.0441	HUMAN_OBSERVATION
Chamaeleonidae	Bradypodion pumilum	18.7597	-34.0417	HUMAN_OBSERVATION
Chamaeleonidae	Bradypodion pumilum	18.8084	-34.0404	HUMAN_OBSERVATION
Chamaeleonidae	Bradypodion pumilum	18.4065	-34.0537	HUMAN_OBSERVATION
Chamaeleonidae	Bradypodion pumilum	18.4931	-34.0545	HUMAN_OBSERVATION
Chamaeleonidae	Bradypodion pumilum	18.4991	-34.0582	HUMAN_OBSERVATION
Chamaeleonidae	Bradypodion pumilum	18.5075	-34.0576	HUMAN_OBSERVATION
Chamaeleonidae	Bradypodion pumilum	18.5203	-34.0551	HUMAN_OBSERVATION
Chamaeleonidae	Bradypodion pumilum	18.5955	-34.0546	HUMAN_OBSERVATION
Chamaeleonidae	Bradypodion pumilum	18.8173	-34.0523	HUMAN_OBSERVATION
Chamaeleonidae	Bradypodion pumilum	19.005	-34.0515	HUMAN_OBSERVATION
Chamaeleonidae	Bradypodion pumilum	18.4065	-34.0632	HUMAN_OBSERVATION
Chamaeleonidae	Bradypodion pumilum	18.479	-34.0632	HUMAN_OBSERVATION
Chamaeleonidae	Bradypodion pumilum	18.4945	-34.0605	HUMAN_OBSERVATION
Chamaeleonidae	Bradypodion pumilum	18.5025	-34.0597	HUMAN_OBSERVATION
Chamaeleonidae	Bradypodion pumilum	18.5103	-34.065	HUMAN_OBSERVATION
Chamaeleonidae	Bradypodion pumilum	18.5205	-34.0598	HUMAN_OBSERVATION
Chamaeleonidae	Bradypodion pumilum	18.5814	-34.0643	HUMAN_OBSERVATION
Chamaeleonidae	Bradypodion pumilum	18.5914	-34.0599	HUMAN_OBSERVATION
Chamaeleonidae	Bradypodion pumilum	18.6379	-34.0652	HUMAN_OBSERVATION
Chamaeleonidae	Bradypodion pumilum	18.6554	-34.0672	HUMAN_OBSERVATION
Chamaeleonidae	Bradypodion pumilum	18.7742	-34.0615	HUMAN_OBSERVATION
Chamaeleonidae	Bradypodion pumilum	18.8125	-34.0603	HUMAN_OBSERVATION
Chamaeleonidae	Bradypodion pumilum	18.8189	-34.0626	HUMAN_OBSERVATION
Chamaeleonidae	Bradypodion pumilum	18.8346	-34.0602	HUMAN_OBSERVATION
Chamaeleonidae	Bradypodion pumilum	18.8419	-34.0619	HUMAN_OBSERVATION
Chamaeleonidae	Bradypodion pumilum	18.8733	-34.0666	HUMAN_OBSERVATION
Chamaeleonidae	Bradypodion pumilum	18.8804	-34.0631	HUMAN_OBSERVATION
Chamaeleonidae	Bradypodion pumilum	18.4894	-34.0726	HUMAN_OBSERVATION
Chamaeleonidae	Bradypodion pumilum	18.8069	-34.07	HUMAN_OBSERVATION
Chamaeleonidae	Bradypodion pumilum	18.8159	-34.0697	HUMAN_OBSERVATION
Chamaeleonidae	Bradypodion pumilum	18.8328	-34.0757	HUMAN_OBSERVATION
Chamaeleonidae	Bradypodion pumilum	18.8433	-34.0757	HUMAN_OBSERVATION
Chamaeleonidae	Bradypodion pumilum	18.8479	-34.076	HUMAN_OBSERVATION
Chamaeleonidae	Bradypodion pumilum	18.8599	-34.0731	HUMAN_OBSERVATION
Chamaeleonidae	Bradypodion pumilum	18.8684	-34.0748	HUMAN_OBSERVATION
Chamaeleonidae	Bradypodion pumilum	18.8782	-34.0749	HUMAN_OBSERVATION
Chamaeleonidae	Bradypodion pumilum	19.0623	-34.0771	HUMAN_OBSERVATION
Chamaeleonidae	Bradypodion pumilum	18.4997	-34.082	HUMAN_OBSERVATION
Chamaeleonidae	Bradypodion pumilum	18.5356	-34.0802	HUMAN_OBSERVATION
Chamaeleonidae	Bradypodion pumilum	18.5394	-34.0823	HUMAN_OBSERVATION
Chamaeleonidae	Bradypodion pumilum	18.5855	-34.0783	HUMAN_OBSERVATION
Chamaeleonidae	Bradypodion pumilum	18.8085	-34.0835	HUMAN_OBSERVATION
Chamaeleonidae	Bradypodion pumilum	18.8162	-34.0837	HUMAN_OBSERVATION
Chamaeleonidae	Bradypodion pumilum	18.8545	-34.0805	HUMAN_OBSERVATION
Chamaeleonidae	Bradypodion pumilum	18.8585	-34.0796	HUMAN_OBSERVATION
Chamaeleonidae	Bradypodion pumilum	19.8512	-34.0814	HUMAN_OBSERVATION
Chamaeleonidae	Bradypodion pumilum	18.3961	-34.0914	HUMAN_OBSERVATION
Chamaeleonidae	Bradypodion pumilum	18.5099	-34.0884	HUMAN_OBSERVATION
Chamaeleonidae	Bradypodion pumilum	18.8103	-34.0901	HUMAN_OBSERVATION
Chamaeleonidae	Bradypodion pumilum	18.8176	-34.0869	HUMAN_OBSERVATION
Chamaeleonidae	Bradypodion pumilum	18.8322	-34.0952	HUMAN_OBSERVATION
Chamaeleonidae	Bradypodion pumilum	18.8525	-34.0923	HUMAN_OBSERVATION
Chamaeleonidae	Bradypodion pumilum	18.9693	-34.0943	HUMAN_OBSERVATION
Chamaeleonidae	Bradypodion pumilum	18.977	-34.0949	HUMAN_OBSERVATION
Chamaeleonidae	Bradypodion pumilum	18.3733	-34.0984	HUMAN_OBSERVATION
Chamaeleonidae	Bradypodion pumilum	18.8143	-34.1018	HUMAN_OBSERVATION
Chamaeleonidae	Bradypodion pumilum	18.8231	-34.0997	HUMAN_OBSERVATION
Chamaeleonidae	Bradypodion pumilum	18.8287	-34.1003	HUMAN_OBSERVATION
Chamaeleonidae	Bradypodion pumilum	18.8482	-34.1012	HUMAN_OBSERVATION
Chamaeleonidae	Bradypodion pumilum	18.8655	-34.1025	HUMAN_OBSERVATION
Chamaeleonidae	Bradypodion pumilum	18.3696	-34.1113	HUMAN_OBSERVATION
Chamaeleonidae	Bradypodion pumilum	18.3705	-34.1076	HUMAN_OBSERVATION
Chamaeleonidae	Bradypodion pumilum	18.8031	-34.1147	HUMAN_OBSERVATION
Chamaeleonidae	Bradypodion pumilum	18.8254	-34.1101	HUMAN_OBSERVATION
Chamaeleonidae	Bradypodion pumilum	18.8329	-34.108	HUMAN_OBSERVATION
Chamaeleonidae	Bradypodion pumilum	18.8438	-34.1093	HUMAN_OBSERVATION
Chamaeleonidae	Bradypodion pumilum	18.8492	-34.1123	HUMAN_OBSERVATION
Chamaeleonidae	Bradypodion pumilum	18.3745	-34.1199	HUMAN_OBSERVATION
Chamaeleonidae	Bradypodion pumilum	18.3857	-34.1197	HUMAN_OBSERVATION
Chamaeleonidae	Bradypodion pumilum	18.8346	-34.1211	HUMAN_OBSERVATION
Chamaeleonidae	Bradypodion pumilum	18.8399	-34.1189	HUMAN_OBSERVATION
Chamaeleonidae	Bradypodion pumilum	18.8506	-34.1158	HUMAN_OBSERVATION
Chamaeleonidae	Bradypodion pumilum	18.3769	-34.1246	HUMAN_OBSERVATION
Chamaeleonidae	Bradypodion pumilum	18.3754	-34.1386	HUMAN_OBSERVATION
Chamaeleonidae	Bradypodion pumilum	18.9399	-34.1404	HUMAN_OBSERVATION
Chamaeleonidae	Bradypodion pumilum	18.8762	-34.146	HUMAN_OBSERVATION
Chamaeleonidae	Bradypodion pumilum	19.0213	-34.147	HUMAN_OBSERVATION
Chamaeleonidae	Bradypodion pumilum	18.5723	-34.1574	HUMAN_OBSERVATION
Chamaeleonidae	Bradypodion pumilum	18.8919	-34.1895	HUMAN_OBSERVATION
Chamaeleonidae	Bradypodion pumilum	19.0227	-34.1897	HUMAN_OBSERVATION
Chamaeleonidae	Bradypodion pumilum	18.9546	-34.2188	HUMAN_OBSERVATION
Chamaeleonidae	Bradypodion pumilum	19.4229	-34.2301	HUMAN_OBSERVATION
Chamaeleonidae	Bradypodion pumilum	18.8198	-34.3024	HUMAN_OBSERVATION
Chamaeleonidae	Bradypodion pumilum	18.9444	-34.308	HUMAN_OBSERVATION
Chamaeleonidae	Bradypodion pumilum	18.9042	-34.3156	HUMAN_OBSERVATION
Chamaeleonidae	Bradypodion pumilum	18.9565	-34.3141	HUMAN_OBSERVATION
Chamaeleonidae	Bradypodion pumilum	18.9626	-34.3192	HUMAN_OBSERVATION
Chamaeleonidae	Bradypodion pumilum	18.9954	-34.3211	HUMAN_OBSERVATION
Chamaeleonidae	Bradypodion pumilum	18.9602	-34.329	HUMAN_OBSERVATION
Chamaeleonidae	Bradypodion pumilum	19.0016	-34.329	HUMAN_OBSERVATION
Chamaeleonidae	Bradypodion pumilum	19.0288	-34.3301	HUMAN_OBSERVATION
Chamaeleonidae	Bradypodion pumilum	18.8309	-34.3401	HUMAN_OBSERVATION
Chamaeleonidae	Bradypodion pumilum	18.9276	-34.3508	HUMAN_OBSERVATION
Chamaeleonidae	Bradypodion pumilum	18.8749	-34.3514	HUMAN_OBSERVATION
Chamaeleonidae	Bradypodion pumilum	18.9042	-34.3526	HUMAN_OBSERVATION
Chamaeleonidae	Bradypodion pumilum	18.9182	-34.3522	HUMAN_OBSERVATION
Chamaeleonidae	Bradypodion pumilum	18.8827	-34.3654	HUMAN_OBSERVATION
Chamaeleonidae	Bradypodion pumilum	18.8901	-34.3632	HUMAN_OBSERVATION
Chamaeleonidae	Bradypodion pumilum	19.2707	-34.3884	HUMAN_OBSERVATION
Chamaeleonidae	Bradypodion pumilum	19.2848	-34.3852	HUMAN_OBSERVATION
Chamaeleonidae	Bradypodion pumilum	19.3191	-34.382	HUMAN_OBSERVATION
Chamaeleonidae	Bradypodion pumilum	19.2636	-34.3975	HUMAN_OBSERVATION
Chamaeleonidae	Bradypodion pumilum	19.3218	-34.3955	HUMAN_OBSERVATION
Chamaeleonidae	Bradypodion pumilum	19.2665	-34.4005	HUMAN_OBSERVATION
Chamaeleonidae	Bradypodion pumilum	19.5224	-34.4025	HUMAN_OBSERVATION
Chamaeleonidae	Bradypodion pumilum	19.1566	-34.412	HUMAN_OBSERVATION
Chamaeleonidae	Bradypodion pumilum	19.1619	-34.4099	HUMAN_OBSERVATION
Chamaeleonidae	Bradypodion pumilum	19.2334	-34.4202	HUMAN_OBSERVATION
Chamaeleonidae	Bradypodion pumilum	19.3516	-34.573	HUMAN_OBSERVATION
Chamaeleonidae	Bradypodion setaroi	31.197	-29.5441	HUMAN_OBSERVATION
Chamaeleonidae	Bradypodion setaroi	31.2239	-29.5132	HUMAN_OBSERVATION
Chamaeleonidae	Bradypodion setaroi	32.0889	-28.7806	HUMAN_OBSERVATION
Chamaeleonidae	Bradypodion setaroi	32.2892	-28.438	HUMAN_OBSERVATION
Chamaeleonidae	Bradypodion setaroi	32.2895	-28.4379	HUMAN_OBSERVATION
Chamaeleonidae	Bradypodion setaroi	32.343	-28.0339	HUMAN_OBSERVATION
Chamaeleonidae	Bradypodion setaroi	32.3438	-27.9359	HUMAN_OBSERVATION
Chamaeleonidae	Bradypodion setaroi	32.3649	-28.3773	HUMAN_OBSERVATION
Chamaeleonidae	Bradypodion setaroi	32.3914	-28.3715	HUMAN_OBSERVATION
Chamaeleonidae	Bradypodion setaroi	32.4084	-28.3977	HUMAN_OBSERVATION
Chamaeleonidae	Bradypodion setaroi	32.426	-28.3069	HUMAN_OBSERVATION
Chamaeleonidae	Bradypodion setaroi	32.4335	-28.2506	HUMAN_OBSERVATION
Chamaeleonidae	Bradypodion setaroi	32.4432	-28.3093	HUMAN_OBSERVATION
Chamaeleonidae	Bradypodion setaroi	32.4499	-28.3178	HUMAN_OBSERVATION
Chamaeleonidae	Bradypodion setaroi	32.4706	-28.2645	HUMAN_OBSERVATION
Chamaeleonidae	Bradypodion setaroi	32.4706	-28.2734	HUMAN_OBSERVATION
Chamaeleonidae	Bradypodion setaroi	32.481	-28.2025	HUMAN_OBSERVATION
Chamaeleonidae	Bradypodion setaroi	32.4108	-28.375	HUMAN_OBSERVATION
Chamaeleonidae	Bradypodion setaroi	32.415	-28.3674	HUMAN_OBSERVATION
Chamaeleonidae	Bradypodion setaroi	32.4119	-28.3777	HUMAN_OBSERVATION
Chamaeleonidae	Bradypodion setaroi	32.4181	-28.3762	HUMAN_OBSERVATION
Chamaeleonidae	Bradypodion setaroi	32.4115	-28.3858	HUMAN_OBSERVATION
Chamaeleonidae	Bradypodion setaroi	32.1965	-28.4162	HUMAN_OBSERVATION
Chamaeleonidae	Bradypodion taeniabronchum	24.2697	-33.9148	HUMAN_OBSERVATION
Chamaeleonidae	Bradypodion taeniabronchum	25.3297	-33.8373	HUMAN_OBSERVATION
Chamaeleonidae	Bradypodion taeniabronchum	25.3712	-33.8467	HUMAN_OBSERVATION
Chamaeleonidae	Bradypodion taeniabronchum	25.4023	-33.8561	HUMAN_OBSERVATION
Chamaeleonidae	Bradypodion taeniabronchum	25.0119	-33.7247	HUMAN_OBSERVATION
Chamaeleonidae	Bradypodion taeniabronchum	25.2572	-33.8185	HUMAN_OBSERVATION
Chamaeleonidae	Bradypodion taeniabronchum	25.3194	-33.8373	HUMAN_OBSERVATION
Chamaeleonidae	Bradypodion thamnobates	29.4152	-30.0364	HUMAN_OBSERVATION
Chamaeleonidae	Bradypodion thamnobates	29.4445	-30.0272	HUMAN_OBSERVATION
Chamaeleonidae	Bradypodion thamnobates	29.6121	-29.6244	HUMAN_OBSERVATION
Chamaeleonidae	Bradypodion thamnobates	29.6549	-29.6367	HUMAN_OBSERVATION
Chamaeleonidae	Bradypodion thamnobates	29.7818	-29.8134	HUMAN_OBSERVATION
Chamaeleonidae	Bradypodion thamnobates	29.8021	-29.2472	HUMAN_OBSERVATION
Chamaeleonidae	Bradypodion thamnobates	29.8092	-29.2861	HUMAN_OBSERVATION
Chamaeleonidae	Bradypodion thamnobates	29.8184	-29.2011	HUMAN_OBSERVATION
Chamaeleonidae	Bradypodion thamnobates	29.8196	-29.6972	HUMAN_OBSERVATION
Chamaeleonidae	Bradypodion thamnobates	29.8245	-29.2947	HUMAN_OBSERVATION
Chamaeleonidae	Bradypodion thamnobates	29.8276	-29.4485	HUMAN_OBSERVATION
Chamaeleonidae	Bradypodion thamnobates	29.8293	-29.3395	HUMAN_OBSERVATION
Chamaeleonidae	Bradypodion thamnobates	29.8323	-29.3946	HUMAN_OBSERVATION
Chamaeleonidae	Bradypodion thamnobates	29.8323	-29.5233	HUMAN_OBSERVATION
Chamaeleonidae	Bradypodion thamnobates	29.8374	-29.3442	HUMAN_OBSERVATION
Chamaeleonidae	Bradypodion thamnobates	29.8402	-29.2256	HUMAN_OBSERVATION
Chamaeleonidae	Bradypodion thamnobates	29.8437	-29.2842	HUMAN_OBSERVATION
Chamaeleonidae	Bradypodion thamnobates	29.8501	-29.26	HUMAN_OBSERVATION
Chamaeleonidae	Bradypodion thamnobates	29.8596	-29.4026	HUMAN_OBSERVATION
Chamaeleonidae	Bradypodion thamnobates	29.8623	-29.5556	HUMAN_OBSERVATION
Chamaeleonidae	Bradypodion thamnobates	29.8651	-29.2227	HUMAN_OBSERVATION
Chamaeleonidae	Bradypodion thamnobates	29.8695	-29.3904	HUMAN_OBSERVATION
Chamaeleonidae	Bradypodion thamnobates	29.8782	-29.3182	HUMAN_OBSERVATION
Chamaeleonidae	Bradypodion thamnobates	29.8783	-29.4707	HUMAN_OBSERVATION
Chamaeleonidae	Bradypodion thamnobates	29.8788	-29.2698	HUMAN_OBSERVATION
Chamaeleonidae	Bradypodion thamnobates	29.8871	-29.2508	HUMAN_OBSERVATION
Chamaeleonidae	Bradypodion thamnobates	29.8947	-29.2867	HUMAN_OBSERVATION
Chamaeleonidae	Bradypodion thamnobates	29.9037	-29.2601	HUMAN_OBSERVATION
Chamaeleonidae	Bradypodion thamnobates	29.9108	-29.3582	HUMAN_OBSERVATION
Chamaeleonidae	Bradypodion thamnobates	29.9129	-29.2282	HUMAN_OBSERVATION
Chamaeleonidae	Bradypodion thamnobates	29.9191	-29.3433	HUMAN_OBSERVATION
Chamaeleonidae	Bradypodion thamnobates	29.9223	-29.2474	HUMAN_OBSERVATION
Chamaeleonidae	Bradypodion thamnobates	29.9267	-29.398	HUMAN_OBSERVATION
Chamaeleonidae	Bradypodion thamnobates	29.9279	-29.5295	HUMAN_OBSERVATION
Chamaeleonidae	Bradypodion thamnobates	29.9304	-29.3206	HUMAN_OBSERVATION
Chamaeleonidae	Bradypodion thamnobates	29.933	-29.2724	HUMAN_OBSERVATION
Chamaeleonidae	Bradypodion thamnobates	29.9377	-29.3734	HUMAN_OBSERVATION
Chamaeleonidae	Bradypodion thamnobates	29.9382	-29.2125	HUMAN_OBSERVATION
Chamaeleonidae	Bradypodion thamnobates	29.9399	-29.2812	HUMAN_OBSERVATION
Chamaeleonidae	Bradypodion thamnobates	29.9434	-29.2901	HUMAN_OBSERVATION
Chamaeleonidae	Bradypodion thamnobates	29.9436	-29.3864	HUMAN_OBSERVATION
Chamaeleonidae	Bradypodion thamnobates	29.9504	-29.288	HUMAN_OBSERVATION
Chamaeleonidae	Bradypodion thamnobates	29.9606	-29.31	HUMAN_OBSERVATION
Chamaeleonidae	Bradypodion thamnobates	29.9617	-29.2106	HUMAN_OBSERVATION
Chamaeleonidae	Bradypodion thamnobates	29.9621	-29.2847	HUMAN_OBSERVATION
Chamaeleonidae	Bradypodion thamnobates	29.9685	-29.2099	HUMAN_OBSERVATION
Chamaeleonidae	Bradypodion thamnobates	29.9704	-29.5216	HUMAN_OBSERVATION
Chamaeleonidae	Bradypodion thamnobates	29.991	-29.3609	HUMAN_OBSERVATION
Chamaeleonidae	Bradypodion thamnobates	29.9989	-29.2989	HUMAN_OBSERVATION
Chamaeleonidae	Bradypodion thamnobates	29.9998	-29.2321	HUMAN_OBSERVATION
Chamaeleonidae	Bradypodion thamnobates	30.0029	-29.5874	HUMAN_OBSERVATION
Chamaeleonidae	Bradypodion thamnobates	30.0253	-29.3881	HUMAN_OBSERVATION
Chamaeleonidae	Bradypodion thamnobates	30.0424	-29.4027	HUMAN_OBSERVATION
Chamaeleonidae	Bradypodion thamnobates	30.0446	-29.346	HUMAN_OBSERVATION
Chamaeleonidae	Bradypodion thamnobates	30.0519	-29.4187	HUMAN_OBSERVATION
Chamaeleonidae	Bradypodion thamnobates	30.1196	-29.4935	HUMAN_OBSERVATION
Chamaeleonidae	Bradypodion thamnobates	30.1266	-29.375	HUMAN_OBSERVATION
Chamaeleonidae	Bradypodion thamnobates	30.1556	-29.5147	HUMAN_OBSERVATION
Chamaeleonidae	Bradypodion thamnobates	30.1623	-29.7437	HUMAN_OBSERVATION
Chamaeleonidae	Bradypodion thamnobates	30.1906	-29.4088	HUMAN_OBSERVATION
Chamaeleonidae	Bradypodion thamnobates	30.1912	-29.2065	HUMAN_OBSERVATION
Chamaeleonidae	Bradypodion thamnobates	30.2268	-29.472	HUMAN_OBSERVATION
Chamaeleonidae	Bradypodion thamnobates	30.2471	-29.5166	HUMAN_OBSERVATION
Chamaeleonidae	Bradypodion thamnobates	30.2716	-29.5163	HUMAN_OBSERVATION
Chamaeleonidae	Bradypodion thamnobates	30.3098	-29.3459	HUMAN_OBSERVATION
Chamaeleonidae	Bradypodion thamnobates	30.3126	-29.4421	HUMAN_OBSERVATION
Chamaeleonidae	Bradypodion thamnobates	30.3609	-29.4044	HUMAN_OBSERVATION
Chamaeleonidae	Bradypodion thamnobates	30.3615	-29.369	HUMAN_OBSERVATION
Chamaeleonidae	Bradypodion thamnobates	30.3654	-29.3563	HUMAN_OBSERVATION
Chamaeleonidae	Bradypodion thamnobates	30.3798	-29.4985	HUMAN_OBSERVATION
Chamaeleonidae	Bradypodion transvaalense	29.5076	-23.8725	HUMAN_OBSERVATION
Chamaeleonidae	Bradypodion transvaalense	29.8448	-23.8825	HUMAN_OBSERVATION
Chamaeleonidae	Bradypodion transvaalense	29.8488	-23.3759	HUMAN_OBSERVATION
Chamaeleonidae	Bradypodion transvaalense	29.875	-23.875	MACHINE_OBSERVATION
Chamaeleonidae	Bradypodion transvaalense	29.875	-22.875	MACHINE_OBSERVATION
Chamaeleonidae	Bradypodion transvaalense	29.938	-23.9581	HUMAN_OBSERVATION
Chamaeleonidae	Bradypodion transvaalense	29.9387	-23.9296	HUMAN_OBSERVATION
Chamaeleonidae	Bradypodion transvaalense	29.9391	-23.9526	HUMAN_OBSERVATION
Chamaeleonidae	Bradypodion transvaalense	29.9539	-23.8925	HUMAN_OBSERVATION
Chamaeleonidae	Bradypodion transvaalense	29.9856	-23.8589	HUMAN_OBSERVATION
Chamaeleonidae	Bradypodion transvaalense	29.9871	-23.839	HUMAN_OBSERVATION
Chamaeleonidae	Bradypodion transvaalense	29.991	-23.8948	HUMAN_OBSERVATION
Chamaeleonidae	Bradypodion transvaalense	29.9919	-23.8368	HUMAN_OBSERVATION
Chamaeleonidae	Bradypodion transvaalense	30.0541	-24.0441	HUMAN_OBSERVATION
Chamaeleonidae	Bradypodion transvaalense	30.0644	-24.0422	HUMAN_OBSERVATION
Chamaeleonidae	Bradypodion transvaalense	30.0708	-23.9844	HUMAN_OBSERVATION
Chamaeleonidae	Bradypodion transvaalense	30.0815	-23.8149	HUMAN_OBSERVATION
Chamaeleonidae	Bradypodion transvaalense	30.125	-23.125	MACHINE_OBSERVATION
Chamaeleonidae	Bradypodion transvaalense	30.5395	-25.3239	HUMAN_OBSERVATION
Chamaeleonidae	Bradypodion transvaalense	30.5991	-25.2937	HUMAN_OBSERVATION
Chamaeleonidae	Bradypodion transvaalense	30.6192	-25.0698	HUMAN_OBSERVATION
Chamaeleonidae	Bradypodion transvaalense	30.6208	-25.1483	HUMAN_OBSERVATION
Chamaeleonidae	Bradypodion transvaalense	30.625	-25.375	MACHINE_OBSERVATION
Chamaeleonidae	Bradypodion transvaalense	30.625	-25.125	MACHINE_OBSERVATION
Chamaeleonidae	Bradypodion transvaalense	30.6837	-25.1984	HUMAN_OBSERVATION
Chamaeleonidae	Bradypodion transvaalense	30.7572	-25.1037	HUMAN_OBSERVATION
Chamaeleonidae	Bradypodion transvaalense	30.7733	-25.5893	HUMAN_OBSERVATION
Chamaeleonidae	Bradypodion transvaalense	30.8141	-24.9217	HUMAN_OBSERVATION
Chamaeleonidae	Bradypodion transvaalense	30.8328	-25.0148	HUMAN_OBSERVATION
Chamaeleonidae	Bradypodion transvaalense	30.8354	-24.8616	HUMAN_OBSERVATION
Chamaeleonidae	Bradypodion transvaalense	30.8421	-24.9445	HUMAN_OBSERVATION
Chamaeleonidae	Bradypodion transvaalense	30.8567	-24.8565	HUMAN_OBSERVATION
Chamaeleonidae	Bradypodion transvaalense	30.8681	-24.8269	HUMAN_OBSERVATION
Chamaeleonidae	Bradypodion transvaalense	30.875	-25.625	MACHINE_OBSERVATION
Chamaeleonidae	Bradypodion transvaalense	30.875	-25.375	MACHINE_OBSERVATION
Chamaeleonidae	Bradypodion transvaalense	30.875	-25.125	MACHINE_OBSERVATION
Chamaeleonidae	Bradypodion transvaalense	30.875	-24.875	MACHINE_OBSERVATION
Chamaeleonidae	Bradypodion transvaalense	30.875	-24.625	MACHINE_OBSERVATION
Chamaeleonidae	Bradypodion transvaalense	30.9051	-25.3338	HUMAN_OBSERVATION
Chamaeleonidae	Bradypodion transvaalense	30.9114	-24.9978	HUMAN_OBSERVATION
Chamaeleonidae	Bradypodion transvaalense	30.9678	-24.9288	HUMAN_OBSERVATION
Chamaeleonidae	Bradypodion transvaalense	31.125	-25.875	MACHINE_OBSERVATION
Chamaeleonidae	Bradypodion transvaalense	30.005	-23.891	HUMAN_OBSERVATION
Chamaeleonidae	Bradypodion transvaalense	29.9844	-23.9008	HUMAN_OBSERVATION
Chamaeleonidae	Bradypodion transvaalense	29.9396	-23.9465	HUMAN_OBSERVATION
Chamaeleonidae	Bradypodion transvaalense	30.125	-24.125	MACHINE_OBSERVATION
Chamaeleonidae	Bradypodion transvaalense	30.8423	-24.931	HUMAN_OBSERVATION
Chamaeleonidae	Bradypodion transvaalense	31.1046	-26.3034	HUMAN_OBSERVATION
Chamaeleonidae	Bradypodion ventrale	18.4016	-33.9036	HUMAN_OBSERVATION
Chamaeleonidae	Bradypodion ventrale	18.3857	-34.1197	HUMAN_OBSERVATION
Chamaeleonidae	Bradypodion ventrale	18.539	-34.0614	HUMAN_OBSERVATION
Chamaeleonidae	Bradypodion ventrale	18.5519	-33.8416	HUMAN_OBSERVATION
Chamaeleonidae	Bradypodion ventrale	22.4807	-32.3355	HUMAN_OBSERVATION
Chamaeleonidae	Bradypodion ventrale	22.492	-32.345	HUMAN_OBSERVATION
Chamaeleonidae	Bradypodion ventrale	22.4921	-32.3331	HUMAN_OBSERVATION
Chamaeleonidae	Bradypodion ventrale	22.559	-32.2062	HUMAN_OBSERVATION
Chamaeleonidae	Bradypodion ventrale	24.4258	-32.2993	HUMAN_OBSERVATION
Chamaeleonidae	Bradypodion ventrale	24.4398	-32.3415	HUMAN_OBSERVATION
Chamaeleonidae	Bradypodion ventrale	24.4503	-32.3046	HUMAN_OBSERVATION
Chamaeleonidae	Bradypodion ventrale	24.517	-32.3707	HUMAN_OBSERVATION
Chamaeleonidae	Bradypodion ventrale	24.5766	-32.2848	HUMAN_OBSERVATION
Chamaeleonidae	Bradypodion ventrale	25.1625	-32.4697	HUMAN_OBSERVATION
Chamaeleonidae	Bradypodion ventrale	25.3832	-33.7615	HUMAN_OBSERVATION
Chamaeleonidae	Bradypodion ventrale	25.5449	-33.4839	HUMAN_OBSERVATION
Chamaeleonidae	Bradypodion ventrale	25.5888	-33.8937	HUMAN_OBSERVATION
Chamaeleonidae	Bradypodion ventrale	25.631	-33.8563	HUMAN_OBSERVATION
Chamaeleonidae	Bradypodion ventrale	25.6359	-33.8024	HUMAN_OBSERVATION
Chamaeleonidae	Bradypodion ventrale	25.6564	-33.8245	HUMAN_OBSERVATION
Chamaeleonidae	Bradypodion ventrale	25.6752	-33.7702	HUMAN_OBSERVATION
Chamaeleonidae	Bradypodion ventrale	25.727	-33.7438	HUMAN_OBSERVATION
Chamaeleonidae	Bradypodion ventrale	25.7383	-33.4443	HUMAN_OBSERVATION
Chamaeleonidae	Bradypodion ventrale	25.7648	-33.5224	HUMAN_OBSERVATION
Chamaeleonidae	Bradypodion ventrale	25.7854	-33.7045	HUMAN_OBSERVATION
Chamaeleonidae	Bradypodion ventrale	25.8094	-33.7011	HUMAN_OBSERVATION
Chamaeleonidae	Bradypodion ventrale	25.8182	-33.4754	HUMAN_OBSERVATION
Chamaeleonidae	Bradypodion ventrale	25.8217	-33.6912	HUMAN_OBSERVATION
Chamaeleonidae	Bradypodion ventrale	25.9727	-30.4986	HUMAN_OBSERVATION
Chamaeleonidae	Bradypodion ventrale	26.1657	-29.1242	HUMAN_OBSERVATION
Chamaeleonidae	Bradypodion ventrale	26.182	-32.1834	HUMAN_OBSERVATION
Chamaeleonidae	Bradypodion ventrale	26.1835	-33.3495	HUMAN_OBSERVATION
Chamaeleonidae	Bradypodion ventrale	26.1841	-29.1216	HUMAN_OBSERVATION
Chamaeleonidae	Bradypodion ventrale	26.195	-33.3854	HUMAN_OBSERVATION
Chamaeleonidae	Bradypodion ventrale	26.2115	-29.0747	HUMAN_OBSERVATION
Chamaeleonidae	Bradypodion ventrale	26.2145	-29.0931	HUMAN_OBSERVATION
Chamaeleonidae	Bradypodion ventrale	26.2229	-33.3793	HUMAN_OBSERVATION
Chamaeleonidae	Bradypodion ventrale	26.2958	-29.0816	HUMAN_OBSERVATION
Chamaeleonidae	Bradypodion ventrale	26.4983	-33.2486	HUMAN_OBSERVATION
Chamaeleonidae	Bradypodion ventrale	26.5051	-33.3106	HUMAN_OBSERVATION
Chamaeleonidae	Bradypodion ventrale	26.5137	-33.2969	HUMAN_OBSERVATION
Chamaeleonidae	Bradypodion ventrale	26.5271	-33.2954	HUMAN_OBSERVATION
Chamaeleonidae	Bradypodion ventrale	26.5942	-33.5558	HUMAN_OBSERVATION
Chamaeleonidae	Bradypodion ventrale	26.8383	-32.9923	HUMAN_OBSERVATION
Chamaeleonidae	Bradypodion ventrale	26.865	-32.4137	HUMAN_OBSERVATION
Chamaeleonidae	Bradypodion ventrale	26.8777	-31.8965	HUMAN_OBSERVATION
Chamaeleonidae	Bradypodion ventrale	26.9238	-32.6027	HUMAN_OBSERVATION
Chamaeleonidae	Bradypodion ventrale	26.939	-32.6015	HUMAN_OBSERVATION
Chamaeleonidae	Bradypodion ventrale	26.9436	-32.5954	HUMAN_OBSERVATION
Chamaeleonidae	Bradypodion ventrale	27.1532	-32.3236	HUMAN_OBSERVATION
Chamaeleonidae	Bradypodion ventrale	27.2738	-30.9541	HUMAN_OBSERVATION
Chamaeleonidae	Bradypodion ventrale	27.3636	-32.5415	HUMAN_OBSERVATION
Chamaeleonidae	Bradypodion ventrale	27.415	-32.8968	HUMAN_OBSERVATION
Chamaeleonidae	Bradypodion ventrale	27.4454	-29.1866	HUMAN_OBSERVATION
Chamaeleonidae	Bradypodion ventrale	27.8379	-33.0048	HUMAN_OBSERVATION
Chamaeleonidae	Bradypodion ventrale	27.9104	-32.9583	HUMAN_OBSERVATION
Chamaeleonidae	Bradypodion ventrale	28.0034	-26.1044	HUMAN_OBSERVATION
Chamaeleonidae	Bradypodion ventrale	28.0479	-26.1155	HUMAN_OBSERVATION
Chamaeleonidae	Bradypodion ventrale	28.0586	-26.1943	HUMAN_OBSERVATION
Chamaeleonidae	Bradypodion ventrale	28.0821	-26.1106	HUMAN_OBSERVATION
Chamaeleonidae	Bradypodion ventrale	28.0848	-26.086	HUMAN_OBSERVATION
Chamaeleonidae	Bradypodion ventrale	28.1167	-26.1763	HUMAN_OBSERVATION
Chamaeleonidae	Bradypodion ventrale	28.1641	-26.012	HUMAN_OBSERVATION
Chamaeleonidae	Bradypodion ventrale	28.1984	-26.1776	HUMAN_OBSERVATION
Chamaeleonidae	Bradypodion ventrale	28.7694	-31.6036	HUMAN_OBSERVATION
Chamaeleonidae	Bradypodion ventrale	29.1715	-26.5103	HUMAN_OBSERVATION
Chamaeleonidae	Bradypodion ventrale	29.2034	-26.497	HUMAN_OBSERVATION
Chamaeleonidae	Bradypodion ventrale	29.2151	-26.4994	HUMAN_OBSERVATION
Chamaeleonidae	Bradypodion ventrale	29.2475	-26.9723	HUMAN_OBSERVATION
Chamaeleonidae	Bradypodion ventrale	28.0737	-26.1461	HUMAN_OBSERVATION
Chamaeleonidae	Bradypodion ventrale	28.0525	-26.1752	HUMAN_OBSERVATION
Chamaeleonidae	Bradypodion ventrale	29.2448	-26.9377	HUMAN_OBSERVATION
Chamaeleonidae	Bradypodion ventrale	26.2071	-29.082	HUMAN_OBSERVATION
Chamaeleonidae	Bradypodion ventrale	26.1946	-29.1176	HUMAN_OBSERVATION
Chamaeleonidae	Bradypodion ventrale	26.8739	-31.8837	HUMAN_OBSERVATION
Chamaeleonidae	Bradypodion ventrale	25.6201	-32.1591	HUMAN_OBSERVATION
Chamaeleonidae	Bradypodion ventrale	24.5306	-32.2561	HUMAN_OBSERVATION
Chamaeleonidae	Bradypodion ventrale	24.0606	-32.4761	HUMAN_OBSERVATION
Chamaeleonidae	Bradypodion ventrale	26.9172	-32.5716	HUMAN_OBSERVATION
Chamaeleonidae	Bradypodion ventrale	26.9353	-32.5905	HUMAN_OBSERVATION
Chamaeleonidae	Bradypodion ventrale	26.9323	-32.5952	HUMAN_OBSERVATION
Chamaeleonidae	Bradypodion ventrale	26.5215	-33.3171	HUMAN_OBSERVATION
Chamaeleonidae	Bradypodion ventrale	26.5207	-33.3177	HUMAN_OBSERVATION
Chamaeleonidae	Bradypodion ventrale	25.7697	-33.4569	HUMAN_OBSERVATION
Chamaeleonidae	Bradypodion ventrale	25.75	-33.4833	HUMAN_OBSERVATION
Chamaeleonidae	Bradypodion ventrale	25.6131	-33.852	HUMAN_OBSERVATION
Chamaeleonidae	Bradypodion ventrale	25.5681	-33.8937	HUMAN_OBSERVATION
Chamaeleonidae	Bradypodion ventrale	18.3385	-34.0258	HUMAN_OBSERVATION
Chamaeleonidae	Bradypodion ventrale	18.3471	-34.0288	HUMAN_OBSERVATION
Chamaeleonidae	Bradypodion ventrale	18.3523	-34.0301	HUMAN_OBSERVATION
Chamaeleonidae	Bradypodion ventrale	18.3442	-34.0307	HUMAN_OBSERVATION
Chamaeleonidae	Bradypodion ventrale	18.3442	-34.0557	HUMAN_OBSERVATION
Chamaeleonidae	Brookesia antakarana	49.003	-12.7062	HUMAN_OBSERVATION
Chamaeleonidae	Brookesia antakarana	49.0209	-12.4744	HUMAN_OBSERVATION
Chamaeleonidae	Brookesia antakarana	49.025	-12.5537	HUMAN_OBSERVATION
Chamaeleonidae	Brookesia antakarana	49.0341	-12.7546	HUMAN_OBSERVATION
Chamaeleonidae	Brookesia antakarana	49.0786	-12.5506	HUMAN_OBSERVATION
Chamaeleonidae	Brookesia antakarana	49.1116	-12.4573	HUMAN_OBSERVATION
Chamaeleonidae	Brookesia antakarana	49.1291	-12.5659	HUMAN_OBSERVATION
Chamaeleonidae	Brookesia antakarana	49.1325	-12.4138	HUMAN_OBSERVATION
Chamaeleonidae	Brookesia antakarana	49.1508	-12.5388	HUMAN_OBSERVATION
Chamaeleonidae	Brookesia antakarana	49.1864	-12.5932	HUMAN_OBSERVATION
Chamaeleonidae	Brookesia antakarana	49.1918	-12.6724	HUMAN_OBSERVATION
Chamaeleonidae	Brookesia antakarana	49.2868	-12.486	HUMAN_OBSERVATION
Chamaeleonidae	Brookesia antakarana	49.0857	-12.5554	HUMAN_OBSERVATION
Chamaeleonidae	Brookesia brunoi	46.8137	-21.9889	HUMAN_OBSERVATION
Chamaeleonidae	Brookesia brunoi	46.8193	-21.8798	HUMAN_OBSERVATION
Chamaeleonidae	Brookesia brunoi	46.8284	-21.8457	HUMAN_OBSERVATION
Chamaeleonidae	Brookesia brunoi	46.8534	-21.9879	HUMAN_OBSERVATION
Chamaeleonidae	Brookesia brunoi	46.8579	-21.8122	HUMAN_OBSERVATION
Chamaeleonidae	Brookesia brunoi	46.8646	-21.8828	HUMAN_OBSERVATION
Chamaeleonidae	Brookesia brunoi	46.8659	-21.8687	HUMAN_OBSERVATION
Chamaeleonidae	Brookesia brunoi	46.8828	-21.8592	HUMAN_OBSERVATION
Chamaeleonidae	Brookesia brunoi	46.8967	-21.8749	HUMAN_OBSERVATION
Chamaeleonidae	Brookesia brunoi	46.9114	-21.9867	HUMAN_OBSERVATION
Chamaeleonidae	Brookesia brunoi	46.915	-21.9928	HUMAN_OBSERVATION
Chamaeleonidae	Brookesia brunoi	46.9356	-21.8815	HUMAN_OBSERVATION
Chamaeleonidae	Brookesia brunoi	46.9404	-21.8145	HUMAN_OBSERVATION
Chamaeleonidae	Brookesia brunoi	46.9419	-21.8309	HUMAN_OBSERVATION
Chamaeleonidae	Brookesia brunoi	46.9567	-21.851	HUMAN_OBSERVATION
Chamaeleonidae	Brookesia brunoi	46.9609	-21.8755	HUMAN_OBSERVATION
Chamaeleonidae	Brookesia brunoi	46.9636	-21.8032	HUMAN_OBSERVATION
Chamaeleonidae	Brookesia brunoi	46.9672	-21.9563	HUMAN_OBSERVATION
Chamaeleonidae	Brookesia brunoi	46.9676	-21.8841	HUMAN_OBSERVATION
Chamaeleonidae	Brookesia brunoi	46.9718	-21.8665	HUMAN_OBSERVATION
Chamaeleonidae	Brookesia brunoi	46.9722	-21.9967	HUMAN_OBSERVATION
Chamaeleonidae	Brookesia brunoi	46.9929	-21.9163	HUMAN_OBSERVATION
Chamaeleonidae	Brookesia brygooi	44.2167	-20.95	HUMAN_OBSERVATION
Chamaeleonidae	Brookesia brygooi	44.5435	-18.0564	HUMAN_OBSERVATION
Chamaeleonidae	Brookesia brygooi	44.5669	-20.0872	HUMAN_OBSERVATION
Chamaeleonidae	Brookesia brygooi	44.7387	-20.0113	HUMAN_OBSERVATION
Chamaeleonidae	Brookesia brygooi	44.8168	-19.1369	HUMAN_OBSERVATION
Chamaeleonidae	Brookesia brygooi	45.3801	-22.5392	HUMAN_OBSERVATION
Chamaeleonidae	Brookesia brygooi	46.793	-16.338	HUMAN_OBSERVATION
Chamaeleonidae	Brookesia brygooi	46.8953	-16.2837	HUMAN_OBSERVATION
Chamaeleonidae	Brookesia brygooi	45.2618	-22.4656	HUMAN_OBSERVATION
Chamaeleonidae	Brookesia decaryi	46.8149	-16.2958	HUMAN_OBSERVATION
Chamaeleonidae	Brookesia decaryi	46.8306	-16.2699	HUMAN_OBSERVATION
Chamaeleonidae	Brookesia decaryi	46.8405	-16.343	HUMAN_OBSERVATION
Chamaeleonidae	Brookesia decaryi	46.844	-16.3048	HUMAN_OBSERVATION
Chamaeleonidae	Brookesia decaryi	46.963	-16.227	HUMAN_OBSERVATION
Chamaeleonidae	Brookesia decaryi	46.979	-16.2139	HUMAN_OBSERVATION
Chamaeleonidae	Brookesia decaryi	47.0818	-16.0592	HUMAN_OBSERVATION
Chamaeleonidae	Brookesia decaryi	47.107	-16.0726	HUMAN_OBSERVATION
Chamaeleonidae	Brookesia decaryi	47.134	-16.0913	HUMAN_OBSERVATION
Chamaeleonidae	Brookesia decaryi	47.143	-16.229	HUMAN_OBSERVATION
Chamaeleonidae	Brookesia decaryi	47.1911	-16.1882	HUMAN_OBSERVATION
Chamaeleonidae	Brookesia decaryi	47.1943	-16.0643	HUMAN_OBSERVATION
Chamaeleonidae	Brookesia desperata	49.2322	-12.4717	MATERIAL_CITATION
Chamaeleonidae	Brookesia desperata	49.2167	-12.4667	MATERIAL_CITATION
Chamaeleonidae	Brookesia griveaudi	49.5277	-15.2273	HUMAN_OBSERVATION
Chamaeleonidae	Brookesia griveaudi	49.546	-15.2912	HUMAN_OBSERVATION
Chamaeleonidae	Brookesia griveaudi	49.5803	-15.0373	HUMAN_OBSERVATION
Chamaeleonidae	Brookesia griveaudi	49.6442	-14.4243	HUMAN_OBSERVATION
Chamaeleonidae	Brookesia griveaudi	49.6584	-14.4403	HUMAN_OBSERVATION
Chamaeleonidae	Brookesia griveaudi	49.6611	-14.4675	HUMAN_OBSERVATION
Chamaeleonidae	Brookesia griveaudi	49.687	-14.5531	HUMAN_OBSERVATION
Chamaeleonidae	Brookesia griveaudi	49.715	-14.966	HUMAN_OBSERVATION
Chamaeleonidae	Brookesia griveaudi	49.7174	-14.5667	HUMAN_OBSERVATION
Chamaeleonidae	Brookesia griveaudi	49.7304	-14.2061	HUMAN_OBSERVATION
Chamaeleonidae	Brookesia griveaudi	49.7447	-14.5977	HUMAN_OBSERVATION
Chamaeleonidae	Brookesia griveaudi	49.7701	-14.4328	HUMAN_OBSERVATION
Chamaeleonidae	Brookesia griveaudi	49.7818	-14.5904	HUMAN_OBSERVATION
Chamaeleonidae	Brookesia karchei	49.6425	-14.559	HUMAN_OBSERVATION
Chamaeleonidae	Brookesia karchei	49.6741	-14.5332	HUMAN_OBSERVATION
Chamaeleonidae	Brookesia micra	49.1664	-12.2303	HUMAN_OBSERVATION
Chamaeleonidae	Brookesia micra	49.0326	-12.2627	MATERIAL_CITATION
Chamaeleonidae	Brookesia peyrierasi	49.6192	-15.4744	HUMAN_OBSERVATION
Chamaeleonidae	Brookesia peyrierasi	49.6223	-15.4843	HUMAN_OBSERVATION
Chamaeleonidae	Brookesia peyrierasi	49.6351	-15.4491	HUMAN_OBSERVATION
Chamaeleonidae	Brookesia peyrierasi	49.643	-15.4903	HUMAN_OBSERVATION
Chamaeleonidae	Brookesia peyrierasi	49.6541	-15.5152	HUMAN_OBSERVATION
Chamaeleonidae	Brookesia peyrierasi	49.6568	-15.5968	HUMAN_OBSERVATION
Chamaeleonidae	Brookesia peyrierasi	49.6658	-15.4296	HUMAN_OBSERVATION
Chamaeleonidae	Brookesia peyrierasi	49.6786	-15.4948	HUMAN_OBSERVATION
Chamaeleonidae	Brookesia peyrierasi	49.6828	-15.5037	HUMAN_OBSERVATION
Chamaeleonidae	Brookesia peyrierasi	49.6831	-15.4881	HUMAN_OBSERVATION
Chamaeleonidae	Brookesia peyrierasi	49.6991	-15.47	HUMAN_OBSERVATION
Chamaeleonidae	Brookesia peyrierasi	49.7038	-15.4069	HUMAN_OBSERVATION
Chamaeleonidae	Brookesia peyrierasi	49.7149	-15.5223	HUMAN_OBSERVATION
Chamaeleonidae	Brookesia peyrierasi	49.7214	-15.4846	HUMAN_OBSERVATION
Chamaeleonidae	Brookesia peyrierasi	49.7229	-15.498	HUMAN_OBSERVATION
Chamaeleonidae	Brookesia peyrierasi	49.7245	-15.4061	HUMAN_OBSERVATION
Chamaeleonidae	Brookesia peyrierasi	49.727	-15.5099	HUMAN_OBSERVATION
Chamaeleonidae	Brookesia peyrierasi	49.7323	-15.5964	HUMAN_OBSERVATION
Chamaeleonidae	Brookesia peyrierasi	49.7544	-15.4331	HUMAN_OBSERVATION
Chamaeleonidae	Brookesia peyrierasi	49.7591	-15.5487	HUMAN_OBSERVATION
Chamaeleonidae	Brookesia peyrierasi	49.7637	-15.4045	HUMAN_OBSERVATION
Chamaeleonidae	Brookesia peyrierasi	49.7638	-15.5033	HUMAN_OBSERVATION
Chamaeleonidae	Brookesia peyrierasi	49.7892	-15.5229	HUMAN_OBSERVATION
Chamaeleonidae	Brookesia peyrierasi	49.9757	-15.6204	HUMAN_OBSERVATION
Chamaeleonidae	Brookesia peyrierasi	50.1287	-15.7951	HUMAN_OBSERVATION
Chamaeleonidae	Brookesia peyrierasi	49.7684	-15.5635	HUMAN_OBSERVATION
Chamaeleonidae	Brookesia peyrierasi	48.813	-18.695	HUMAN_OBSERVATION
Chamaeleonidae	Brookesia ramanantsoai	47.8622	-18.4557	HUMAN_OBSERVATION
Chamaeleonidae	Brookesia ramanantsoai	47.9145	-18.4192	HUMAN_OBSERVATION
Chamaeleonidae	Brookesia ramanantsoai	48.4139	-18.8435	HUMAN_OBSERVATION
Chamaeleonidae	Brookesia ramanantsoai	48.4657	-18.9784	HUMAN_OBSERVATION
Chamaeleonidae	Brookesia ramanantsoai	48.4974	-18.9941	HUMAN_OBSERVATION
Chamaeleonidae	Brookesia ramanantsoai	48.5659	-18.8546	HUMAN_OBSERVATION
Chamaeleonidae	Brookesia stumpffi	47.2317	-14.9983	HUMAN_OBSERVATION
Chamaeleonidae	Brookesia stumpffi	47.2973	-14.9587	HUMAN_OBSERVATION
Chamaeleonidae	Brookesia stumpffi	49.0489	-12.8986	HUMAN_OBSERVATION
Chamaeleonidae	Brookesia stumpffi	49.0594	-12.9304	HUMAN_OBSERVATION
Chamaeleonidae	Brookesia stumpffi	49.069	-12.9151	HUMAN_OBSERVATION
Chamaeleonidae	Brookesia stumpffi	49.1024	-12.8846	HUMAN_OBSERVATION
Chamaeleonidae	Brookesia stumpffi	49.1192	-12.9696	HUMAN_OBSERVATION
Chamaeleonidae	Brookesia stumpffi	49.1328	-12.901	HUMAN_OBSERVATION
Chamaeleonidae	Brookesia stumpffi	49.1424	-12.8955	HUMAN_OBSERVATION
Chamaeleonidae	Brookesia stumpffi	49.1448	-12.9296	HUMAN_OBSERVATION
Chamaeleonidae	Brookesia stumpffi	49.1696	-12.9227	HUMAN_OBSERVATION
Chamaeleonidae	Brookesia stumpffi	49.172	-12.527	HUMAN_OBSERVATION
Chamaeleonidae	Brookesia stumpffi	49.177	-12.8745	HUMAN_OBSERVATION
Chamaeleonidae	Brookesia stumpffi	49.2263	-12.8683	HUMAN_OBSERVATION
Chamaeleonidae	Brookesia stumpffi	49.6137	-13.2305	HUMAN_OBSERVATION
Chamaeleonidae	Brookesia stumpffi	49.7953	-14.6173	HUMAN_OBSERVATION
Chamaeleonidae	Brookesia stumpffi	49.1733	-12.5244	HUMAN_OBSERVATION
Chamaeleonidae	Brookesia stumpffi	49.1435	-12.9169	HUMAN_OBSERVATION
Chamaeleonidae	Brookesia stumpffi	49.1187	-12.9536	HUMAN_OBSERVATION
Chamaeleonidae	Brookesia stumpffi	49.1243	-12.951	HUMAN_OBSERVATION
Chamaeleonidae	Brookesia stumpffi	49.1198	-12.9587	HUMAN_OBSERVATION
Chamaeleonidae	Brookesia stumpffi	47.2303	-14.991	HUMAN_OBSERVATION
Chamaeleonidae	Brookesia superciliaris	46.0395	-18.9325	HUMAN_OBSERVATION
Chamaeleonidae	Brookesia superciliaris	47.1106	-21.4664	HUMAN_OBSERVATION
Chamaeleonidae	Brookesia superciliaris	47.1262	-23.4733	HUMAN_OBSERVATION
Chamaeleonidae	Brookesia superciliaris	47.1878	-22.7953	HUMAN_OBSERVATION
Chamaeleonidae	Brookesia superciliaris	47.3916	-21.2683	HUMAN_OBSERVATION
Chamaeleonidae	Brookesia superciliaris	47.4018	-21.2477	HUMAN_OBSERVATION
Chamaeleonidae	Brookesia superciliaris	47.4097	-21.2826	HUMAN_OBSERVATION
Chamaeleonidae	Brookesia superciliaris	47.4177	-21.2446	HUMAN_OBSERVATION
Chamaeleonidae	Brookesia superciliaris	47.4193	-21.4911	HUMAN_OBSERVATION
Chamaeleonidae	Brookesia superciliaris	47.4216	-21.2541	HUMAN_OBSERVATION
Chamaeleonidae	Brookesia superciliaris	47.4389	-21.2968	HUMAN_OBSERVATION
Chamaeleonidae	Brookesia superciliaris	47.4449	-21.2523	HUMAN_OBSERVATION
Chamaeleonidae	Brookesia superciliaris	47.4601	-21.349	HUMAN_OBSERVATION
Chamaeleonidae	Brookesia superciliaris	47.4739	-21.3235	HUMAN_OBSERVATION
Chamaeleonidae	Brookesia superciliaris	47.4912	-21.2062	HUMAN_OBSERVATION
Chamaeleonidae	Brookesia superciliaris	47.5805	-21.3145	HUMAN_OBSERVATION
Chamaeleonidae	Brookesia superciliaris	47.7183	-23.0116	HUMAN_OBSERVATION
Chamaeleonidae	Brookesia superciliaris	47.8671	-21.3727	HUMAN_OBSERVATION
Chamaeleonidae	Brookesia superciliaris	48.1586	-19.0445	HUMAN_OBSERVATION
Chamaeleonidae	Brookesia superciliaris	48.2273	-18.785	HUMAN_OBSERVATION
Chamaeleonidae	Brookesia superciliaris	48.3234	-18.9082	HUMAN_OBSERVATION
Chamaeleonidae	Brookesia superciliaris	48.3845	-18.8686	HUMAN_OBSERVATION
Chamaeleonidae	Brookesia superciliaris	48.4154	-18.8175	HUMAN_OBSERVATION
Chamaeleonidae	Brookesia superciliaris	48.4243	-18.9201	HUMAN_OBSERVATION
Chamaeleonidae	Brookesia superciliaris	48.4453	-18.8357	HUMAN_OBSERVATION
Chamaeleonidae	Brookesia superciliaris	48.452	-18.8144	HUMAN_OBSERVATION
Chamaeleonidae	Brookesia superciliaris	48.4541	-18.9642	HUMAN_OBSERVATION
Chamaeleonidae	Brookesia superciliaris	48.4649	-18.9761	HUMAN_OBSERVATION
Chamaeleonidae	Brookesia superciliaris	48.5231	-18.955	HUMAN_OBSERVATION
Chamaeleonidae	Brookesia superciliaris	48.5561	-18.9877	HUMAN_OBSERVATION
Chamaeleonidae	Brookesia superciliaris	48.5561	-18.9831	HUMAN_OBSERVATION
Chamaeleonidae	Brookesia superciliaris	48.5594	-18.8318	HUMAN_OBSERVATION
Chamaeleonidae	Brookesia superciliaris	48.563	-18.7892	HUMAN_OBSERVATION
Chamaeleonidae	Brookesia superciliaris	48.5709	-18.9823	HUMAN_OBSERVATION
Chamaeleonidae	Brookesia superciliaris	48.5787	-18.95	HUMAN_OBSERVATION
Chamaeleonidae	Brookesia superciliaris	49.3088	-15.4587	HUMAN_OBSERVATION
Chamaeleonidae	Brookesia superciliaris	49.4345	-15.3983	HUMAN_OBSERVATION
Chamaeleonidae	Brookesia superciliaris	49.4568	-17.7053	HUMAN_OBSERVATION
Chamaeleonidae	Brookesia superciliaris	49.5106	-15.818	HUMAN_OBSERVATION
Chamaeleonidae	Brookesia superciliaris	49.5277	-15.2273	HUMAN_OBSERVATION
Chamaeleonidae	Brookesia superciliaris	49.5336	-15.4393	HUMAN_OBSERVATION
Chamaeleonidae	Brookesia superciliaris	49.6144	-15.1879	HUMAN_OBSERVATION
Chamaeleonidae	Brookesia superciliaris	50.0302	-15.7121	HUMAN_OBSERVATION
Chamaeleonidae	Brookesia superciliaris	50.1066	-15.6614	HUMAN_OBSERVATION
Chamaeleonidae	Brookesia superciliaris	50.0172	-15.6936	HUMAN_OBSERVATION
Chamaeleonidae	Brookesia superciliaris	48.813	-18.695	HUMAN_OBSERVATION
Chamaeleonidae	Brookesia superciliaris	48.4587	-18.835	HUMAN_OBSERVATION
Chamaeleonidae	Brookesia superciliaris	48.4143	-18.9276	HUMAN_OBSERVATION
Chamaeleonidae	Brookesia superciliaris	48.4183	-18.9275	HUMAN_OBSERVATION
Chamaeleonidae	Brookesia superciliaris	48.4119	-18.9347	HUMAN_OBSERVATION
Chamaeleonidae	Brookesia superciliaris	48.425	-18.9346	HUMAN_OBSERVATION
Chamaeleonidae	Brookesia superciliaris	48.4321	-18.9293	HUMAN_OBSERVATION
Chamaeleonidae	Brookesia superciliaris	48.4151	-18.9396	HUMAN_OBSERVATION
Chamaeleonidae	Brookesia superciliaris	48.4172	-18.938	HUMAN_OBSERVATION
Chamaeleonidae	Brookesia superciliaris	48.4798	-18.9467	HUMAN_OBSERVATION
Chamaeleonidae	Brookesia superciliaris	47.3944	-21.2405	HUMAN_OBSERVATION
Chamaeleonidae	Brookesia superciliaris	47.4204	-21.2591	HUMAN_OBSERVATION
Chamaeleonidae	Brookesia superciliaris	47.4218	-21.2598	HUMAN_OBSERVATION
Chamaeleonidae	Brookesia superciliaris	47.4105	-21.2649	HUMAN_OBSERVATION
Chamaeleonidae	Brookesia superciliaris	47.4193	-21.2641	HUMAN_OBSERVATION
Chamaeleonidae	Brookesia superciliaris	47.3964	-21.3201	HUMAN_OBSERVATION
Chamaeleonidae	Brookesia superciliaris	47.3991	-21.3994	HUMAN_OBSERVATION
Chamaeleonidae	Brookesia therezieni	46.8691	-18.7669	HUMAN_OBSERVATION
Chamaeleonidae	Brookesia therezieni	47.3861	-21.3191	HUMAN_OBSERVATION
Chamaeleonidae	Brookesia therezieni	47.3898	-21.3326	HUMAN_OBSERVATION
Chamaeleonidae	Brookesia therezieni	47.3964	-21.3201	HUMAN_OBSERVATION
Chamaeleonidae	Brookesia therezieni	47.422	-21.2535	HUMAN_OBSERVATION
Chamaeleonidae	Brookesia therezieni	47.4246	-21.2731	HUMAN_OBSERVATION
Chamaeleonidae	Brookesia therezieni	47.4248	-21.2632	HUMAN_OBSERVATION
Chamaeleonidae	Brookesia therezieni	47.4315	-21.2584	HUMAN_OBSERVATION
Chamaeleonidae	Brookesia therezieni	47.4326	-21.32	HUMAN_OBSERVATION
Chamaeleonidae	Brookesia therezieni	47.4481	-21.3202	HUMAN_OBSERVATION
Chamaeleonidae	Brookesia therezieni	47.4488	-21.2647	HUMAN_OBSERVATION
Chamaeleonidae	Brookesia therezieni	47.9381	-21.4107	HUMAN_OBSERVATION
Chamaeleonidae	Brookesia therezieni	48.4144	-18.9378	HUMAN_OBSERVATION
Chamaeleonidae	Brookesia therezieni	48.4267	-18.795	HUMAN_OBSERVATION
Chamaeleonidae	Brookesia therezieni	48.4649	-18.9761	HUMAN_OBSERVATION
Chamaeleonidae	Brookesia therezieni	48.467	-18.702	HUMAN_OBSERVATION
Chamaeleonidae	Brookesia therezieni	48.4702	-18.9655	HUMAN_OBSERVATION
Chamaeleonidae	Brookesia therezieni	48.4868	-18.9589	HUMAN_OBSERVATION
Chamaeleonidae	Brookesia therezieni	48.578	-18.198	HUMAN_OBSERVATION
Chamaeleonidae	Brookesia therezieni	50.0172	-15.6936	HUMAN_OBSERVATION
Chamaeleonidae	Brookesia therezieni	48.4134	-18.9328	HUMAN_OBSERVATION
Chamaeleonidae	Brookesia therezieni	48.4592	-18.9647	HUMAN_OBSERVATION
Chamaeleonidae	Brookesia therezieni	48.5093	-19.0391	HUMAN_OBSERVATION
Chamaeleonidae	Brookesia therezieni	47.4257	-21.2617	HUMAN_OBSERVATION
Chamaeleonidae	Brookesia therezieni	47.4193	-21.2641	HUMAN_OBSERVATION
Chamaeleonidae	Brookesia thieli	47.3964	-21.3201	HUMAN_OBSERVATION
Chamaeleonidae	Brookesia thieli	47.4193	-21.2641	HUMAN_OBSERVATION
Chamaeleonidae	Brookesia thieli	47.4333	-21.2573	HUMAN_OBSERVATION
Chamaeleonidae	Brookesia thieli	47.8617	-18.4045	HUMAN_OBSERVATION
Chamaeleonidae	Brookesia thieli	47.9238	-18.5368	HUMAN_OBSERVATION
Chamaeleonidae	Brookesia thieli	48.4587	-18.835	HUMAN_OBSERVATION
Chamaeleonidae	Brookesia thieli	48.4667	-18.95	HUMAN_OBSERVATION
Chamaeleonidae	Brookesia thieli	47.9428	-18.413	HUMAN_OBSERVATION
Chamaeleonidae	Brookesia thieli	48.457	-18.9645	HUMAN_OBSERVATION
Chamaeleonidae	Brookesia thieli	48.4576	-18.9643	HUMAN_OBSERVATION
Chamaeleonidae	Brookesia thieli	48.4649	-18.9761	HUMAN_OBSERVATION
Chamaeleonidae	Brookesia thieli	47.4092	-21.258	HUMAN_OBSERVATION
Chamaeleonidae	Brookesia tristis	49.2594	-12.2941	HUMAN_OBSERVATION
Chamaeleonidae	Brookesia tristis	49.3386	-12.3261	HUMAN_OBSERVATION
Chamaeleonidae	Brookesia tristis	49.3333	-12.3167	MATERIAL_CITATION
Chamaeleonidae	Brookesia tristis	49.349	-12.3306	MATERIAL_CITATION
Chamaeleonidae	Brookesia tristis	49.3557	-12.3331	MATERIAL_CITATION
Chamaeleonidae	Brookesia tuberculata	49.0081	-12.5896	HUMAN_OBSERVATION
Chamaeleonidae	Brookesia tuberculata	49.0121	-12.7096	HUMAN_OBSERVATION
Chamaeleonidae	Brookesia tuberculata	49.0153	-12.5286	HUMAN_OBSERVATION
Chamaeleonidae	Brookesia tuberculata	49.0185	-12.5458	HUMAN_OBSERVATION
Chamaeleonidae	Brookesia tuberculata	49.0293	-12.5626	HUMAN_OBSERVATION
Chamaeleonidae	Brookesia tuberculata	49.0306	-12.4736	HUMAN_OBSERVATION
Chamaeleonidae	Brookesia tuberculata	49.0362	-12.4299	HUMAN_OBSERVATION
Chamaeleonidae	Brookesia tuberculata	49.0369	-12.4354	HUMAN_OBSERVATION
Chamaeleonidae	Brookesia tuberculata	49.048	-12.4766	HUMAN_OBSERVATION
Chamaeleonidae	Brookesia tuberculata	49.0621	-12.5029	HUMAN_OBSERVATION
Chamaeleonidae	Brookesia tuberculata	49.065	-12.7469	HUMAN_OBSERVATION
Chamaeleonidae	Brookesia tuberculata	49.0702	-12.6076	HUMAN_OBSERVATION
Chamaeleonidae	Brookesia tuberculata	49.0717	-12.4636	HUMAN_OBSERVATION
Chamaeleonidae	Brookesia tuberculata	49.0826	-12.5522	HUMAN_OBSERVATION
Chamaeleonidae	Brookesia tuberculata	49.0898	-12.467	HUMAN_OBSERVATION
Chamaeleonidae	Brookesia tuberculata	49.0949	-12.7872	HUMAN_OBSERVATION
Chamaeleonidae	Brookesia tuberculata	49.0954	-12.5318	HUMAN_OBSERVATION
Chamaeleonidae	Brookesia tuberculata	49.1008	-12.7945	HUMAN_OBSERVATION
Chamaeleonidae	Brookesia tuberculata	49.1144	-12.6184	HUMAN_OBSERVATION
Chamaeleonidae	Brookesia tuberculata	49.1283	-12.5662	HUMAN_OBSERVATION
Chamaeleonidae	Brookesia tuberculata	49.1383	-12.4218	HUMAN_OBSERVATION
Chamaeleonidae	Brookesia tuberculata	49.1396	-12.7985	HUMAN_OBSERVATION
Chamaeleonidae	Brookesia tuberculata	49.1399	-12.6166	HUMAN_OBSERVATION
Chamaeleonidae	Brookesia tuberculata	49.1442	-12.4895	HUMAN_OBSERVATION
Chamaeleonidae	Brookesia tuberculata	49.1491	-12.4622	HUMAN_OBSERVATION
Chamaeleonidae	Brookesia tuberculata	49.151	-12.5075	HUMAN_OBSERVATION
Chamaeleonidae	Brookesia tuberculata	49.1528	-12.4431	HUMAN_OBSERVATION
Chamaeleonidae	Brookesia tuberculata	49.1535	-12.5948	HUMAN_OBSERVATION
Chamaeleonidae	Brookesia tuberculata	49.157	-12.6984	HUMAN_OBSERVATION
Chamaeleonidae	Brookesia tuberculata	49.1576	-12.4697	HUMAN_OBSERVATION
Chamaeleonidae	Brookesia tuberculata	49.1644	-12.4401	HUMAN_OBSERVATION
Chamaeleonidae	Brookesia tuberculata	49.1675	-12.773	HUMAN_OBSERVATION
Chamaeleonidae	Brookesia tuberculata	49.1683	-12.4212	HUMAN_OBSERVATION
Chamaeleonidae	Brookesia tuberculata	49.1728	-12.539	HUMAN_OBSERVATION
Chamaeleonidae	Brookesia tuberculata	49.1785	-12.511	HUMAN_OBSERVATION
Chamaeleonidae	Brookesia tuberculata	49.1795	-12.638	HUMAN_OBSERVATION
Chamaeleonidae	Brookesia tuberculata	49.1871	-12.4967	HUMAN_OBSERVATION
Chamaeleonidae	Brookesia tuberculata	49.1916	-12.4398	HUMAN_OBSERVATION
Chamaeleonidae	Brookesia tuberculata	49.1995	-12.7642	HUMAN_OBSERVATION
Chamaeleonidae	Brookesia tuberculata	49.3369	-12.4511	HUMAN_OBSERVATION
Chamaeleonidae	Brookesia tuberculata	49.1385	-12.419	HUMAN_OBSERVATION
Chamaeleonidae	Brookesia tuberculata	49.0741	-12.4865	HUMAN_OBSERVATION
Chamaeleonidae	Brookesia vadoni	49.3088	-15.4587	HUMAN_OBSERVATION
Chamaeleonidae	Brookesia vadoni	49.4345	-15.3983	HUMAN_OBSERVATION
Chamaeleonidae	Brookesia vadoni	49.5106	-15.818	HUMAN_OBSERVATION
Chamaeleonidae	Brookesia vadoni	49.5689	-14.7655	HUMAN_OBSERVATION
Chamaeleonidae	Brookesia vadoni	49.5803	-15.0373	HUMAN_OBSERVATION
Chamaeleonidae	Brookesia vadoni	49.6144	-15.1879	HUMAN_OBSERVATION
Chamaeleonidae	Calumma amber	49.025	-12.4283	HUMAN_OBSERVATION
Chamaeleonidae	Calumma amber	49.0254	-12.5878	HUMAN_OBSERVATION
Chamaeleonidae	Calumma amber	49.0281	-12.4144	HUMAN_OBSERVATION
Chamaeleonidae	Calumma amber	49.0293	-12.6185	HUMAN_OBSERVATION
Chamaeleonidae	Calumma amber	49.034	-12.7478	HUMAN_OBSERVATION
Chamaeleonidae	Calumma amber	49.0346	-12.504	HUMAN_OBSERVATION
Chamaeleonidae	Calumma amber	49.0376	-12.5195	HUMAN_OBSERVATION
Chamaeleonidae	Calumma amber	49.0387	-12.7639	HUMAN_OBSERVATION
Chamaeleonidae	Calumma amber	49.0404	-12.5734	HUMAN_OBSERVATION
Chamaeleonidae	Calumma amber	49.0609	-12.5431	HUMAN_OBSERVATION
Chamaeleonidae	Calumma amber	49.0642	-12.7965	HUMAN_OBSERVATION
Chamaeleonidae	Calumma amber	49.0699	-12.5873	HUMAN_OBSERVATION
Chamaeleonidae	Calumma amber	49.0792	-12.5609	HUMAN_OBSERVATION
Chamaeleonidae	Calumma amber	49.0814	-12.5832	HUMAN_OBSERVATION
Chamaeleonidae	Calumma amber	49.0846	-12.5001	HUMAN_OBSERVATION
Chamaeleonidae	Calumma amber	49.0864	-12.65	HUMAN_OBSERVATION
Chamaeleonidae	Calumma amber	49.1007	-12.4976	HUMAN_OBSERVATION
Chamaeleonidae	Calumma amber	49.1175	-12.6455	HUMAN_OBSERVATION
Chamaeleonidae	Calumma amber	49.1203	-12.7244	HUMAN_OBSERVATION
Chamaeleonidae	Calumma amber	49.1271	-12.5789	HUMAN_OBSERVATION
Chamaeleonidae	Calumma amber	49.1343	-12.439	HUMAN_OBSERVATION
Chamaeleonidae	Calumma amber	49.1355	-12.7807	HUMAN_OBSERVATION
Chamaeleonidae	Calumma amber	49.1479	-12.4655	HUMAN_OBSERVATION
Chamaeleonidae	Calumma amber	49.1491	-12.6826	HUMAN_OBSERVATION
Chamaeleonidae	Calumma amber	49.1589	-12.4089	HUMAN_OBSERVATION
Chamaeleonidae	Calumma amber	49.1597	-12.6653	HUMAN_OBSERVATION
Chamaeleonidae	Calumma amber	49.1673	-12.6083	HUMAN_OBSERVATION
Chamaeleonidae	Calumma amber	49.1674	-12.7537	HUMAN_OBSERVATION
Chamaeleonidae	Calumma amber	49.179	-12.5674	HUMAN_OBSERVATION
Chamaeleonidae	Calumma amber	49.1854	-12.4363	HUMAN_OBSERVATION
Chamaeleonidae	Calumma amber	49.2483	-12.4768	HUMAN_OBSERVATION
Chamaeleonidae	Calumma amber	49.2933	-12.503	HUMAN_OBSERVATION
Chamaeleonidae	Calumma ambreense	49.0066	-12.5994	HUMAN_OBSERVATION
Chamaeleonidae	Calumma ambreense	49.015	-12.4934	HUMAN_OBSERVATION
Chamaeleonidae	Calumma ambreense	49.0161	-12.6615	HUMAN_OBSERVATION
Chamaeleonidae	Calumma ambreense	49.0181	-12.4756	HUMAN_OBSERVATION
Chamaeleonidae	Calumma ambreense	49.0186	-12.423	HUMAN_OBSERVATION
Chamaeleonidae	Calumma ambreense	49.0188	-12.5785	HUMAN_OBSERVATION
Chamaeleonidae	Calumma ambreense	49.025	-12.4627	HUMAN_OBSERVATION
Chamaeleonidae	Calumma ambreense	49.0256	-12.5251	HUMAN_OBSERVATION
Chamaeleonidae	Calumma ambreense	49.0259	-12.7634	HUMAN_OBSERVATION
Chamaeleonidae	Calumma ambreense	49.0266	-12.7147	HUMAN_OBSERVATION
Chamaeleonidae	Calumma ambreense	49.0281	-12.464	HUMAN_OBSERVATION
Chamaeleonidae	Calumma ambreense	49.0302	-12.4346	HUMAN_OBSERVATION
Chamaeleonidae	Calumma ambreense	49.0326	-12.5725	HUMAN_OBSERVATION
Chamaeleonidae	Calumma ambreense	49.0411	-12.7795	HUMAN_OBSERVATION
Chamaeleonidae	Calumma ambreense	49.0457	-12.4067	HUMAN_OBSERVATION
Chamaeleonidae	Calumma ambreense	49.049	-12.544	HUMAN_OBSERVATION
Chamaeleonidae	Calumma ambreense	49.053	-12.636	HUMAN_OBSERVATION
Chamaeleonidae	Calumma ambreense	49.0593	-12.5075	HUMAN_OBSERVATION
Chamaeleonidae	Calumma ambreense	49.0614	-12.7842	HUMAN_OBSERVATION
Chamaeleonidae	Calumma ambreense	49.0773	-12.5134	HUMAN_OBSERVATION
Chamaeleonidae	Calumma ambreense	49.0825	-12.4484	HUMAN_OBSERVATION
Chamaeleonidae	Calumma ambreense	49.0916	-12.6516	HUMAN_OBSERVATION
Chamaeleonidae	Calumma ambreense	49.1044	-12.7337	HUMAN_OBSERVATION
Chamaeleonidae	Calumma ambreense	49.1105	-12.548	HUMAN_OBSERVATION
Chamaeleonidae	Calumma ambreense	49.1228	-12.7799	HUMAN_OBSERVATION
Chamaeleonidae	Calumma ambreense	49.1259	-12.5458	HUMAN_OBSERVATION
Chamaeleonidae	Calumma ambreense	49.1274	-12.6856	HUMAN_OBSERVATION
Chamaeleonidae	Calumma ambreense	49.1304	-12.554	HUMAN_OBSERVATION
Chamaeleonidae	Calumma ambreense	49.1366	-12.6558	HUMAN_OBSERVATION
Chamaeleonidae	Calumma ambreense	49.1375	-12.4117	HUMAN_OBSERVATION
Chamaeleonidae	Calumma ambreense	49.1468	-12.4784	HUMAN_OBSERVATION
Chamaeleonidae	Calumma ambreense	49.1566	-12.4115	HUMAN_OBSERVATION
Chamaeleonidae	Calumma ambreense	49.168	-12.7725	HUMAN_OBSERVATION
Chamaeleonidae	Calumma ambreense	49.1702	-12.4917	HUMAN_OBSERVATION
Chamaeleonidae	Calumma ambreense	49.1716	-12.6378	HUMAN_OBSERVATION
Chamaeleonidae	Calumma ambreense	49.173	-12.724	HUMAN_OBSERVATION
Chamaeleonidae	Calumma ambreense	49.175	-12.5391	HUMAN_OBSERVATION
Chamaeleonidae	Calumma ambreense	49.1777	-12.7727	HUMAN_OBSERVATION
Chamaeleonidae	Calumma ambreense	49.1838	-12.7769	HUMAN_OBSERVATION
Chamaeleonidae	Calumma ambreense	49.362	-12.4913	HUMAN_OBSERVATION
Chamaeleonidae	Calumma boettgeri	49.3088	-15.4587	HUMAN_OBSERVATION
Chamaeleonidae	Calumma boettgeri	49.5106	-15.818	HUMAN_OBSERVATION
Chamaeleonidae	Calumma boettgeri	49.5277	-15.2273	HUMAN_OBSERVATION
Chamaeleonidae	Calumma boettgeri	49.5336	-15.4393	HUMAN_OBSERVATION
Chamaeleonidae	Calumma brevicorne	47.4177	-21.261	HUMAN_OBSERVATION
Chamaeleonidae	Calumma brevicorne	47.8095	-19.7117	HUMAN_OBSERVATION
Chamaeleonidae	Calumma brevicorne	47.8276	-18.5605	HUMAN_OBSERVATION
Chamaeleonidae	Calumma brevicorne	47.8322	-18.5946	HUMAN_OBSERVATION
Chamaeleonidae	Calumma brevicorne	47.835	-18.4704	HUMAN_OBSERVATION
Chamaeleonidae	Calumma brevicorne	47.8713	-18.5231	HUMAN_OBSERVATION
Chamaeleonidae	Calumma brevicorne	47.937	-18.4489	HUMAN_OBSERVATION
Chamaeleonidae	Calumma brevicorne	47.9827	-18.427	HUMAN_OBSERVATION
Chamaeleonidae	Calumma brevicorne	47.9881	-18.4758	HUMAN_OBSERVATION
Chamaeleonidae	Calumma brevicorne	47.9969	-18.7151	HUMAN_OBSERVATION
Chamaeleonidae	Calumma brevicorne	48.3	-16.9	HUMAN_OBSERVATION
Chamaeleonidae	Calumma brevicorne	48.3041	-18.9605	HUMAN_OBSERVATION
Chamaeleonidae	Calumma brevicorne	48.3632	-19.3485	HUMAN_OBSERVATION
Chamaeleonidae	Calumma brevicorne	48.3806	-18.8863	HUMAN_OBSERVATION
Chamaeleonidae	Calumma brevicorne	48.3845	-18.8686	HUMAN_OBSERVATION
Chamaeleonidae	Calumma brevicorne	48.4146	-18.9504	HUMAN_OBSERVATION
Chamaeleonidae	Calumma brevicorne	48.4283	-18.9538	HUMAN_OBSERVATION
Chamaeleonidae	Calumma brevicorne	48.429	-18.8438	HUMAN_OBSERVATION
Chamaeleonidae	Calumma brevicorne	48.4313	-18.8148	HUMAN_OBSERVATION
Chamaeleonidae	Calumma brevicorne	48.4331	-18.9846	HUMAN_OBSERVATION
Chamaeleonidae	Calumma brevicorne	48.4332	-18.9783	HUMAN_OBSERVATION
Chamaeleonidae	Calumma brevicorne	48.4346	-18.8278	HUMAN_OBSERVATION
Chamaeleonidae	Calumma brevicorne	48.4351	-19.0142	HUMAN_OBSERVATION
Chamaeleonidae	Calumma brevicorne	48.4381	-18.9154	HUMAN_OBSERVATION
Chamaeleonidae	Calumma brevicorne	48.4403	-18.8259	HUMAN_OBSERVATION
Chamaeleonidae	Calumma brevicorne	48.446	-18.8517	HUMAN_OBSERVATION
Chamaeleonidae	Calumma brevicorne	48.4476	-18.866	HUMAN_OBSERVATION
Chamaeleonidae	Calumma brevicorne	48.4525	-18.8041	HUMAN_OBSERVATION
Chamaeleonidae	Calumma brevicorne	48.4542	-18.9055	HUMAN_OBSERVATION
Chamaeleonidae	Calumma brevicorne	48.4543	-18.9646	HUMAN_OBSERVATION
Chamaeleonidae	Calumma brevicorne	48.456	-18.7692	HUMAN_OBSERVATION
Chamaeleonidae	Calumma brevicorne	48.4658	-18.9186	HUMAN_OBSERVATION
Chamaeleonidae	Calumma brevicorne	48.4678	-18.8081	HUMAN_OBSERVATION
Chamaeleonidae	Calumma brevicorne	48.5143	-18.8609	HUMAN_OBSERVATION
Chamaeleonidae	Calumma brevicorne	48.5504	-18.905	HUMAN_OBSERVATION
Chamaeleonidae	Calumma brevicorne	48.5615	-18.8215	HUMAN_OBSERVATION
Chamaeleonidae	Calumma brevicorne	48.563	-18.7892	HUMAN_OBSERVATION
Chamaeleonidae	Calumma brevicorne	48.597	-18.8543	HUMAN_OBSERVATION
Chamaeleonidae	Calumma brevicorne	48.9908	-18.7834	HUMAN_OBSERVATION
Chamaeleonidae	Calumma brevicorne	47.8699	-18.4001	HUMAN_OBSERVATION
Chamaeleonidae	Calumma brevicorne	47.9457	-18.4138	HUMAN_OBSERVATION
Chamaeleonidae	Calumma brevicorne	48.4662	-18.818	HUMAN_OBSERVATION
Chamaeleonidae	Calumma brevicorne	48.4587	-18.835	HUMAN_OBSERVATION
Chamaeleonidae	Calumma brevicorne	48.4352	-18.8898	HUMAN_OBSERVATION
Chamaeleonidae	Calumma brevicorne	48.4167	-18.9057	HUMAN_OBSERVATION
Chamaeleonidae	Calumma brevicorne	48.4157	-18.9179	HUMAN_OBSERVATION
Chamaeleonidae	Calumma brevicorne	48.4179	-18.92	HUMAN_OBSERVATION
Chamaeleonidae	Calumma brevicorne	48.4143	-18.9276	HUMAN_OBSERVATION
Chamaeleonidae	Calumma brevicorne	48.4161	-18.9261	HUMAN_OBSERVATION
Chamaeleonidae	Calumma brevicorne	48.4367	-18.9273	HUMAN_OBSERVATION
Chamaeleonidae	Calumma brevicorne	48.4158	-18.9352	HUMAN_OBSERVATION
Chamaeleonidae	Calumma brevicorne	48.4175	-18.9373	HUMAN_OBSERVATION
Chamaeleonidae	Calumma brevicorne	48.4305	-18.9352	HUMAN_OBSERVATION
Chamaeleonidae	Calumma brevicorne	48.414	-18.9385	HUMAN_OBSERVATION
Chamaeleonidae	Calumma brevicorne	48.4172	-18.944	HUMAN_OBSERVATION
Chamaeleonidae	Calumma brevicorne	48.4338	-18.9388	HUMAN_OBSERVATION
Chamaeleonidae	Calumma brevicorne	48.4187	-18.9472	HUMAN_OBSERVATION
Chamaeleonidae	Calumma brevicorne	48.4798	-18.9467	HUMAN_OBSERVATION
Chamaeleonidae	Calumma brevicorne	48.4478	-18.9566	HUMAN_OBSERVATION
Chamaeleonidae	Calumma brevicorne	48.4648	-18.9757	HUMAN_OBSERVATION
Chamaeleonidae	Calumma brevicorne	47.4087	-21.2563	HUMAN_OBSERVATION
Chamaeleonidae	Calumma crypticum	46.8395	-22.1177	HUMAN_OBSERVATION
Chamaeleonidae	Calumma crypticum	46.8487	-22.1285	HUMAN_OBSERVATION
Chamaeleonidae	Calumma crypticum	46.8911	-22.1326	HUMAN_OBSERVATION
Chamaeleonidae	Calumma crypticum	46.9474	-22.1587	HUMAN_OBSERVATION
Chamaeleonidae	Calumma crypticum	47.0175	-20.6106	HUMAN_OBSERVATION
Chamaeleonidae	Calumma crypticum	47.1819	-20.6988	HUMAN_OBSERVATION
Chamaeleonidae	Calumma crypticum	47.1872	-18.1058	HUMAN_OBSERVATION
Chamaeleonidae	Calumma crypticum	47.2877	-18.1909	HUMAN_OBSERVATION
Chamaeleonidae	Calumma crypticum	47.372	-21.2006	HUMAN_OBSERVATION
Chamaeleonidae	Calumma crypticum	47.4004	-21.2339	HUMAN_OBSERVATION
Chamaeleonidae	Calumma crypticum	47.4259	-21.2524	HUMAN_OBSERVATION
Chamaeleonidae	Calumma crypticum	47.4266	-21.2317	HUMAN_OBSERVATION
Chamaeleonidae	Calumma crypticum	47.4425	-21.2412	HUMAN_OBSERVATION
Chamaeleonidae	Calumma crypticum	47.4488	-21.2647	HUMAN_OBSERVATION
Chamaeleonidae	Calumma crypticum	47.4592	-21.2663	HUMAN_OBSERVATION
Chamaeleonidae	Calumma crypticum	47.4663	-21.2187	HUMAN_OBSERVATION
Chamaeleonidae	Calumma crypticum	47.4666	-21.2276	HUMAN_OBSERVATION
Chamaeleonidae	Calumma crypticum	47.4687	-21.2878	HUMAN_OBSERVATION
Chamaeleonidae	Calumma crypticum	47.4806	-21.24	HUMAN_OBSERVATION
Chamaeleonidae	Calumma crypticum	47.4821	-21.338	HUMAN_OBSERVATION
Chamaeleonidae	Calumma crypticum	47.5366	-21.3043	HUMAN_OBSERVATION
Chamaeleonidae	Calumma crypticum	47.5478	-21.3356	HUMAN_OBSERVATION
Chamaeleonidae	Calumma crypticum	47.5507	-21.3802	HUMAN_OBSERVATION
Chamaeleonidae	Calumma crypticum	47.5643	-21.3535	HUMAN_OBSERVATION
Chamaeleonidae	Calumma crypticum	47.7554	-19.6723	HUMAN_OBSERVATION
Chamaeleonidae	Calumma crypticum	47.9034	-18.5506	HUMAN_OBSERVATION
Chamaeleonidae	Calumma crypticum	47.939	-18.4094	HUMAN_OBSERVATION
Chamaeleonidae	Calumma crypticum	47.9394	-18.5708	HUMAN_OBSERVATION
Chamaeleonidae	Calumma crypticum	47.9866	-18.8927	HUMAN_OBSERVATION
Chamaeleonidae	Calumma crypticum	48.1026	-18.8761	HUMAN_OBSERVATION
Chamaeleonidae	Calumma crypticum	49.5301	-17.0812	HUMAN_OBSERVATION
Chamaeleonidae	Calumma crypticum	47.2801	-18.171	HUMAN_OBSERVATION
Chamaeleonidae	Calumma crypticum	47.2845	-18.1969	HUMAN_OBSERVATION
Chamaeleonidae	Calumma crypticum	47.2871	-18.1967	HUMAN_OBSERVATION
Chamaeleonidae	Calumma crypticum	47.9393	-18.4092	HUMAN_OBSERVATION
Chamaeleonidae	Calumma crypticum	47.9146	-18.9118	HUMAN_OBSERVATION
Chamaeleonidae	Calumma crypticum	47.371	-21.2273	HUMAN_OBSERVATION
Chamaeleonidae	Calumma crypticum	47.3983	-21.2403	HUMAN_OBSERVATION
Chamaeleonidae	Calumma crypticum	47.4177	-21.2446	HUMAN_OBSERVATION
Chamaeleonidae	Calumma crypticum	47.4401	-21.2444	HUMAN_OBSERVATION
Chamaeleonidae	Calumma crypticum	47.3916	-21.2526	HUMAN_OBSERVATION
Chamaeleonidae	Calumma crypticum	47.4013	-21.2472	HUMAN_OBSERVATION
Chamaeleonidae	Calumma crypticum	47.4325	-21.2539	HUMAN_OBSERVATION
Chamaeleonidae	Calumma crypticum	47.395	-21.259	HUMAN_OBSERVATION
Chamaeleonidae	Calumma crypticum	47.4067	-21.255	HUMAN_OBSERVATION
Chamaeleonidae	Calumma crypticum	47.4175	-21.2593	HUMAN_OBSERVATION
Chamaeleonidae	Calumma crypticum	47.4212	-21.2564	HUMAN_OBSERVATION
Chamaeleonidae	Calumma crypticum	47.4491	-21.2556	HUMAN_OBSERVATION
Chamaeleonidae	Calumma crypticum	47.4676	-21.2604	HUMAN_OBSERVATION
Chamaeleonidae	Calumma crypticum	47.4066	-21.2676	HUMAN_OBSERVATION
Chamaeleonidae	Calumma crypticum	47.4181	-21.2639	HUMAN_OBSERVATION
Chamaeleonidae	Calumma crypticum	47.4212	-21.27	HUMAN_OBSERVATION
Chamaeleonidae	Calumma crypticum	47.4156	-21.2724	HUMAN_OBSERVATION
Chamaeleonidae	Calumma crypticum	47.3971	-21.299	HUMAN_OBSERVATION
Chamaeleonidae	Calumma crypticum	47.3964	-21.3201	HUMAN_OBSERVATION
Chamaeleonidae	Calumma cucullatum	48.813	-18.695	HUMAN_OBSERVATION
Chamaeleonidae	Calumma cucullatum	49.3088	-15.4587	HUMAN_OBSERVATION
Chamaeleonidae	Calumma cucullatum	49.4345	-15.3983	HUMAN_OBSERVATION
Chamaeleonidae	Calumma cucullatum	49.5277	-15.2273	HUMAN_OBSERVATION
Chamaeleonidae	Calumma cucullatum	49.5803	-15.0373	HUMAN_OBSERVATION
Chamaeleonidae	Calumma cucullatum	50.0497	-15.6637	HUMAN_OBSERVATION
Chamaeleonidae	Calumma cucullatum	50.1232	-15.8193	HUMAN_OBSERVATION
Chamaeleonidae	Calumma fallax	47.0833	-21.4333	HUMAN_OBSERVATION
Chamaeleonidae	Calumma fallax	47.246	-20.5363	HUMAN_OBSERVATION
Chamaeleonidae	Calumma fallax	47.2883	-18.196	HUMAN_OBSERVATION
Chamaeleonidae	Calumma fallax	47.3691	-21.2252	HUMAN_OBSERVATION
Chamaeleonidae	Calumma fallax	47.4053	-21.3622	HUMAN_OBSERVATION
Chamaeleonidae	Calumma fallax	47.4156	-21.2724	HUMAN_OBSERVATION
Chamaeleonidae	Calumma fallax	47.4177	-21.2446	HUMAN_OBSERVATION
Chamaeleonidae	Calumma fallax	47.4266	-21.2317	HUMAN_OBSERVATION
Chamaeleonidae	Calumma fallax	47.4636	-21.2615	HUMAN_OBSERVATION
Chamaeleonidae	Calumma fallax	47.5088	-21.2968	HUMAN_OBSERVATION
Chamaeleonidae	Calumma fallax	47.5598	-21.2909	HUMAN_OBSERVATION
Chamaeleonidae	Calumma fallax	47.5786	-21.2514	HUMAN_OBSERVATION
Chamaeleonidae	Calumma fallax	47.5871	-21.3263	HUMAN_OBSERVATION
Chamaeleonidae	Calumma fallax	47.9419	-18.4117	HUMAN_OBSERVATION
Chamaeleonidae	Calumma fallax	47.3947	-21.2411	HUMAN_OBSERVATION
Chamaeleonidae	Calumma fallax	47.4032	-21.252	HUMAN_OBSERVATION
Chamaeleonidae	Calumma fallax	47.4325	-21.2539	HUMAN_OBSERVATION
Chamaeleonidae	Calumma fallax	47.4104	-21.2562	HUMAN_OBSERVATION
Chamaeleonidae	Calumma fallax	47.4159	-21.2594	HUMAN_OBSERVATION
Chamaeleonidae	Calumma fallax	47.4193	-21.2641	HUMAN_OBSERVATION
Chamaeleonidae	Calumma fallax	47.3964	-21.3201	HUMAN_OBSERVATION
Chamaeleonidae	Calumma furcifer	48.4492	-18.8601	HUMAN_OBSERVATION
Chamaeleonidae	Calumma furcifer	48.467	-18.702	HUMAN_OBSERVATION
Chamaeleonidae	Calumma furcifer	48.813	-18.695	HUMAN_OBSERVATION
Chamaeleonidae	Calumma gallus	47.5724	-21.3641	HUMAN_OBSERVATION
Chamaeleonidae	Calumma gallus	47.6479	-23.0791	HUMAN_OBSERVATION
Chamaeleonidae	Calumma gallus	47.6932	-23.0065	HUMAN_OBSERVATION
Chamaeleonidae	Calumma gallus	47.7163	-23.1856	HUMAN_OBSERVATION
Chamaeleonidae	Calumma gallus	47.7547	-23.0063	HUMAN_OBSERVATION
Chamaeleonidae	Calumma gallus	47.946	-18.9349	HUMAN_OBSERVATION
Chamaeleonidae	Calumma gallus	48.4145	-18.8509	HUMAN_OBSERVATION
Chamaeleonidae	Calumma gallus	48.4179	-18.9465	HUMAN_OBSERVATION
Chamaeleonidae	Calumma gallus	48.4192	-18.9688	HUMAN_OBSERVATION
Chamaeleonidae	Calumma gallus	48.4237	-18.8226	HUMAN_OBSERVATION
Chamaeleonidae	Calumma gallus	48.441	-18.8227	HUMAN_OBSERVATION
Chamaeleonidae	Calumma gallus	48.4512	-18.8959	HUMAN_OBSERVATION
Chamaeleonidae	Calumma gallus	48.4603	-18.9272	HUMAN_OBSERVATION
Chamaeleonidae	Calumma gallus	48.4616	-18.8575	HUMAN_OBSERVATION
Chamaeleonidae	Calumma gallus	48.4631	-18.8452	HUMAN_OBSERVATION
Chamaeleonidae	Calumma gallus	48.4776	-18.8616	HUMAN_OBSERVATION
Chamaeleonidae	Calumma gallus	48.5251	-18.9213	HUMAN_OBSERVATION
Chamaeleonidae	Calumma gallus	48.54	-18.8195	HUMAN_OBSERVATION
Chamaeleonidae	Calumma gallus	48.5668	-18.999	HUMAN_OBSERVATION
Chamaeleonidae	Calumma gallus	48.5691	-18.9284	HUMAN_OBSERVATION
Chamaeleonidae	Calumma gallus	48.5711	-18.8516	HUMAN_OBSERVATION
Chamaeleonidae	Calumma gallus	48.5734	-18.968	HUMAN_OBSERVATION
Chamaeleonidae	Calumma gallus	48.5804	-18.9419	HUMAN_OBSERVATION
Chamaeleonidae	Calumma gallus	48.588	-18.9569	HUMAN_OBSERVATION
Chamaeleonidae	Calumma gallus	48.5935	-18.9376	HUMAN_OBSERVATION
Chamaeleonidae	Calumma gallus	48.5971	-18.8731	HUMAN_OBSERVATION
Chamaeleonidae	Calumma gallus	48.8345	-18.9707	HUMAN_OBSERVATION
Chamaeleonidae	Calumma gallus	48.813	-18.695	HUMAN_OBSERVATION
Chamaeleonidae	Calumma gastrotaenia	47.1872	-18.1052	HUMAN_OBSERVATION
Chamaeleonidae	Calumma gastrotaenia	47.2801	-18.171	HUMAN_OBSERVATION
Chamaeleonidae	Calumma gastrotaenia	47.2859	-18.1885	HUMAN_OBSERVATION
Chamaeleonidae	Calumma gastrotaenia	47.2885	-18.1874	HUMAN_OBSERVATION
Chamaeleonidae	Calumma gastrotaenia	47.3968	-21.2342	HUMAN_OBSERVATION
Chamaeleonidae	Calumma gastrotaenia	47.3991	-21.3994	HUMAN_OBSERVATION
Chamaeleonidae	Calumma gastrotaenia	47.4105	-21.2649	HUMAN_OBSERVATION
Chamaeleonidae	Calumma gastrotaenia	47.7412	-18.9178	HUMAN_OBSERVATION
Chamaeleonidae	Calumma gastrotaenia	47.8124	-18.5793	HUMAN_OBSERVATION
Chamaeleonidae	Calumma gastrotaenia	47.8163	-18.4205	HUMAN_OBSERVATION
Chamaeleonidae	Calumma gastrotaenia	47.8415	-18.5004	HUMAN_OBSERVATION
Chamaeleonidae	Calumma gastrotaenia	47.855	-18.504	HUMAN_OBSERVATION
Chamaeleonidae	Calumma gastrotaenia	47.8553	-18.4635	HUMAN_OBSERVATION
Chamaeleonidae	Calumma gastrotaenia	47.8679	-18.402	HUMAN_OBSERVATION
Chamaeleonidae	Calumma gastrotaenia	47.8787	-18.3982	HUMAN_OBSERVATION
Chamaeleonidae	Calumma gastrotaenia	47.8932	-18.5729	HUMAN_OBSERVATION
Chamaeleonidae	Calumma gastrotaenia	47.9212	-18.4785	HUMAN_OBSERVATION
Chamaeleonidae	Calumma gastrotaenia	47.9378	-18.4996	HUMAN_OBSERVATION
Chamaeleonidae	Calumma gastrotaenia	47.9462	-18.4171	HUMAN_OBSERVATION
Chamaeleonidae	Calumma gastrotaenia	47.9821	-18.4938	HUMAN_OBSERVATION
Chamaeleonidae	Calumma gastrotaenia	48.3799	-18.967	HUMAN_OBSERVATION
Chamaeleonidae	Calumma gastrotaenia	48.3845	-18.8686	HUMAN_OBSERVATION
Chamaeleonidae	Calumma gastrotaenia	48.4137	-18.7996	HUMAN_OBSERVATION
Chamaeleonidae	Calumma gastrotaenia	48.4154	-18.8175	HUMAN_OBSERVATION
Chamaeleonidae	Calumma gastrotaenia	48.4167	-18.9041	HUMAN_OBSERVATION
Chamaeleonidae	Calumma gastrotaenia	48.4301	-18.9896	HUMAN_OBSERVATION
Chamaeleonidae	Calumma gastrotaenia	48.4331	-18.9846	HUMAN_OBSERVATION
Chamaeleonidae	Calumma gastrotaenia	48.4355	-18.9466	HUMAN_OBSERVATION
Chamaeleonidae	Calumma gastrotaenia	48.4367	-18.9273	HUMAN_OBSERVATION
Chamaeleonidae	Calumma gastrotaenia	48.4427	-18.9988	HUMAN_OBSERVATION
Chamaeleonidae	Calumma gastrotaenia	48.446	-18.8517	HUMAN_OBSERVATION
Chamaeleonidae	Calumma gastrotaenia	48.4512	-19.6517	HUMAN_OBSERVATION
Chamaeleonidae	Calumma gastrotaenia	48.4523	-19.014	HUMAN_OBSERVATION
Chamaeleonidae	Calumma gastrotaenia	48.4533	-18.8113	HUMAN_OBSERVATION
Chamaeleonidae	Calumma gastrotaenia	48.4563	-18.9125	HUMAN_OBSERVATION
Chamaeleonidae	Calumma gastrotaenia	48.4577	-18.8915	HUMAN_OBSERVATION
Chamaeleonidae	Calumma gastrotaenia	48.4642	-18.8528	HUMAN_OBSERVATION
Chamaeleonidae	Calumma gastrotaenia	48.4676	-18.8134	HUMAN_OBSERVATION
Chamaeleonidae	Calumma gastrotaenia	48.4748	-18.9989	HUMAN_OBSERVATION
Chamaeleonidae	Calumma gastrotaenia	48.489	-18.8167	HUMAN_OBSERVATION
Chamaeleonidae	Calumma gastrotaenia	48.5107	-18.8233	HUMAN_OBSERVATION
Chamaeleonidae	Calumma gastrotaenia	48.563	-18.7892	HUMAN_OBSERVATION
Chamaeleonidae	Calumma gastrotaenia	48.578	-18.198	HUMAN_OBSERVATION
Chamaeleonidae	Calumma gastrotaenia	48.6616	-19.0949	HUMAN_OBSERVATION
Chamaeleonidae	Calumma gastrotaenia	49.3088	-15.4587	HUMAN_OBSERVATION
Chamaeleonidae	Calumma gastrotaenia	49.4345	-15.3983	HUMAN_OBSERVATION
Chamaeleonidae	Calumma gastrotaenia	49.5106	-15.818	HUMAN_OBSERVATION
Chamaeleonidae	Calumma gastrotaenia	49.5277	-15.2273	HUMAN_OBSERVATION
Chamaeleonidae	Calumma gastrotaenia	49.5336	-15.4393	HUMAN_OBSERVATION
Chamaeleonidae	Calumma gastrotaenia	49.5803	-15.0373	HUMAN_OBSERVATION
Chamaeleonidae	Calumma gastrotaenia	49.715	-14.966	HUMAN_OBSERVATION
Chamaeleonidae	Calumma gastrotaenia	49.546	-15.2912	HUMAN_OBSERVATION
Chamaeleonidae	Calumma gastrotaenia	47.2845	-18.1969	HUMAN_OBSERVATION
Chamaeleonidae	Calumma gastrotaenia	47.2867	-18.1969	HUMAN_OBSERVATION
Chamaeleonidae	Calumma gastrotaenia	47.6849	-18.2619	HUMAN_OBSERVATION
Chamaeleonidae	Calumma gastrotaenia	47.9403	-18.4127	HUMAN_OBSERVATION
Chamaeleonidae	Calumma gastrotaenia	47.937	-18.4489	HUMAN_OBSERVATION
Chamaeleonidae	Calumma gastrotaenia	48.4587	-18.835	HUMAN_OBSERVATION
Chamaeleonidae	Calumma gastrotaenia	48.4356	-18.8903	HUMAN_OBSERVATION
Chamaeleonidae	Calumma gastrotaenia	48.4143	-18.9276	HUMAN_OBSERVATION
Chamaeleonidae	Calumma gastrotaenia	48.4198	-18.9291	HUMAN_OBSERVATION
Chamaeleonidae	Calumma gastrotaenia	48.4106	-18.9353	HUMAN_OBSERVATION
Chamaeleonidae	Calumma gastrotaenia	48.4291	-18.9362	HUMAN_OBSERVATION
Chamaeleonidae	Calumma gastrotaenia	48.4143	-18.9382	HUMAN_OBSERVATION
Chamaeleonidae	Calumma gastrotaenia	48.4229	-18.9442	HUMAN_OBSERVATION
Chamaeleonidae	Calumma gastrotaenia	48.4231	-18.949	HUMAN_OBSERVATION
Chamaeleonidae	Calumma gastrotaenia	48.4566	-18.9561	HUMAN_OBSERVATION
Chamaeleonidae	Calumma gastrotaenia	48.4572	-18.9644	HUMAN_OBSERVATION
Chamaeleonidae	Calumma gastrotaenia	48.458	-18.9643	HUMAN_OBSERVATION
Chamaeleonidae	Calumma gastrotaenia	48.4642	-18.9763	HUMAN_OBSERVATION
Chamaeleonidae	Calumma gastrotaenia	47.3964	-21.3201	HUMAN_OBSERVATION
Chamaeleonidae	Calumma glawi	47.2125	-21.2886	HUMAN_OBSERVATION
Chamaeleonidae	Calumma glawi	47.2129	-21.2411	HUMAN_OBSERVATION
Chamaeleonidae	Calumma glawi	47.2329	-21.3713	HUMAN_OBSERVATION
Chamaeleonidae	Calumma glawi	47.2477	-21.2506	HUMAN_OBSERVATION
Chamaeleonidae	Calumma glawi	47.2729	-21.3198	HUMAN_OBSERVATION
Chamaeleonidae	Calumma glawi	47.2855	-21.3881	HUMAN_OBSERVATION
Chamaeleonidae	Calumma glawi	47.3001	-21.3551	HUMAN_OBSERVATION
Chamaeleonidae	Calumma glawi	47.3013	-21.4491	HUMAN_OBSERVATION
Chamaeleonidae	Calumma glawi	47.3032	-21.3625	HUMAN_OBSERVATION
Chamaeleonidae	Calumma glawi	47.3435	-21.3072	HUMAN_OBSERVATION
Chamaeleonidae	Calumma glawi	47.3674	-21.3657	HUMAN_OBSERVATION
Chamaeleonidae	Calumma glawi	47.3988	-21.2768	HUMAN_OBSERVATION
Chamaeleonidae	Calumma glawi	47.4006	-21.2283	HUMAN_OBSERVATION
Chamaeleonidae	Calumma glawi	47.4025	-21.3861	HUMAN_OBSERVATION
Chamaeleonidae	Calumma glawi	47.4026	-21.2377	HUMAN_OBSERVATION
Chamaeleonidae	Calumma glawi	47.4034	-21.2551	HUMAN_OBSERVATION
Chamaeleonidae	Calumma glawi	47.4093	-21.3048	HUMAN_OBSERVATION
Chamaeleonidae	Calumma glawi	47.4104	-21.3437	HUMAN_OBSERVATION
Chamaeleonidae	Calumma glawi	47.4186	-21.2404	HUMAN_OBSERVATION
Chamaeleonidae	Calumma glawi	47.4192	-21.2291	HUMAN_OBSERVATION
Chamaeleonidae	Calumma glawi	47.4209	-21.2966	HUMAN_OBSERVATION
Chamaeleonidae	Calumma glawi	47.4222	-21.3379	HUMAN_OBSERVATION
Chamaeleonidae	Calumma glawi	47.4246	-21.2691	HUMAN_OBSERVATION
Chamaeleonidae	Calumma glawi	47.4247	-21.3959	HUMAN_OBSERVATION
Chamaeleonidae	Calumma glawi	47.4314	-21.3376	HUMAN_OBSERVATION
Chamaeleonidae	Calumma glawi	47.4323	-21.3505	HUMAN_OBSERVATION
Chamaeleonidae	Calumma glawi	47.4353	-21.3007	HUMAN_OBSERVATION
Chamaeleonidae	Calumma glawi	47.4392	-21.2831	HUMAN_OBSERVATION
Chamaeleonidae	Calumma glawi	47.4411	-21.2669	HUMAN_OBSERVATION
Chamaeleonidae	Calumma glawi	47.4413	-21.2132	HUMAN_OBSERVATION
Chamaeleonidae	Calumma glawi	47.4426	-21.3393	HUMAN_OBSERVATION
Chamaeleonidae	Calumma glawi	47.4493	-21.2446	HUMAN_OBSERVATION
Chamaeleonidae	Calumma glawi	47.4568	-21.2783	HUMAN_OBSERVATION
Chamaeleonidae	Calumma glawi	47.458	-21.2619	HUMAN_OBSERVATION
Chamaeleonidae	Calumma glawi	47.4594	-21.3975	HUMAN_OBSERVATION
Chamaeleonidae	Calumma glawi	47.4609	-21.2236	HUMAN_OBSERVATION
Chamaeleonidae	Calumma glawi	47.4618	-21.2674	HUMAN_OBSERVATION
Chamaeleonidae	Calumma glawi	47.4658	-21.3615	HUMAN_OBSERVATION
Chamaeleonidae	Calumma glawi	47.4672	-21.3755	HUMAN_OBSERVATION
Chamaeleonidae	Calumma glawi	47.4682	-21.327	HUMAN_OBSERVATION
Chamaeleonidae	Calumma glawi	47.4768	-21.3748	HUMAN_OBSERVATION
Chamaeleonidae	Calumma glawi	47.4776	-21.3257	HUMAN_OBSERVATION
Chamaeleonidae	Calumma glawi	47.4798	-21.298	HUMAN_OBSERVATION
Chamaeleonidae	Calumma glawi	47.4881	-21.2491	HUMAN_OBSERVATION
Chamaeleonidae	Calumma glawi	47.4891	-21.3666	HUMAN_OBSERVATION
Chamaeleonidae	Calumma glawi	47.4942	-21.3428	HUMAN_OBSERVATION
Chamaeleonidae	Calumma glawi	47.4949	-21.2508	HUMAN_OBSERVATION
Chamaeleonidae	Calumma glawi	47.5076	-21.3182	HUMAN_OBSERVATION
Chamaeleonidae	Calumma glawi	47.5093	-21.2071	HUMAN_OBSERVATION
Chamaeleonidae	Calumma glawi	47.5114	-21.2776	HUMAN_OBSERVATION
Chamaeleonidae	Calumma glawi	47.5133	-21.296	HUMAN_OBSERVATION
Chamaeleonidae	Calumma glawi	47.5154	-21.314	HUMAN_OBSERVATION
Chamaeleonidae	Calumma glawi	47.5165	-21.3226	HUMAN_OBSERVATION
Chamaeleonidae	Calumma glawi	47.5233	-21.2438	HUMAN_OBSERVATION
Chamaeleonidae	Calumma glawi	47.529	-21.2425	HUMAN_OBSERVATION
Chamaeleonidae	Calumma glawi	47.5305	-21.2627	HUMAN_OBSERVATION
Chamaeleonidae	Calumma glawi	47.5309	-21.2535	HUMAN_OBSERVATION
Chamaeleonidae	Calumma glawi	47.5338	-21.348	HUMAN_OBSERVATION
Chamaeleonidae	Calumma glawi	47.5405	-21.3278	HUMAN_OBSERVATION
Chamaeleonidae	Calumma glawi	47.5405	-21.2906	HUMAN_OBSERVATION
Chamaeleonidae	Calumma glawi	47.541	-21.3716	HUMAN_OBSERVATION
Chamaeleonidae	Calumma glawi	47.5456	-21.3292	HUMAN_OBSERVATION
Chamaeleonidae	Calumma glawi	47.5456	-21.3922	HUMAN_OBSERVATION
Chamaeleonidae	Calumma glawi	47.5464	-21.2442	HUMAN_OBSERVATION
Chamaeleonidae	Calumma glawi	47.5533	-21.3405	HUMAN_OBSERVATION
Chamaeleonidae	Calumma glawi	47.5554	-21.3595	HUMAN_OBSERVATION
Chamaeleonidae	Calumma glawi	47.5572	-21.2243	HUMAN_OBSERVATION
Chamaeleonidae	Calumma glawi	47.5608	-21.2638	HUMAN_OBSERVATION
Chamaeleonidae	Calumma glawi	47.5615	-21.2748	HUMAN_OBSERVATION
Chamaeleonidae	Calumma glawi	47.563	-21.3506	HUMAN_OBSERVATION
Chamaeleonidae	Calumma glawi	47.5643	-21.2549	HUMAN_OBSERVATION
Chamaeleonidae	Calumma glawi	47.5649	-21.3123	HUMAN_OBSERVATION
Chamaeleonidae	Calumma glawi	47.5675	-21.3789	HUMAN_OBSERVATION
Chamaeleonidae	Calumma glawi	47.569	-21.2259	HUMAN_OBSERVATION
Chamaeleonidae	Calumma glawi	47.5692	-21.2865	HUMAN_OBSERVATION
Chamaeleonidae	Calumma glawi	47.5705	-21.3822	HUMAN_OBSERVATION
Chamaeleonidae	Calumma glawi	47.5713	-21.2587	HUMAN_OBSERVATION
Chamaeleonidae	Calumma glawi	47.5718	-21.3621	HUMAN_OBSERVATION
Chamaeleonidae	Calumma glawi	47.5764	-21.2682	HUMAN_OBSERVATION
Chamaeleonidae	Calumma glawi	47.5769	-21.3918	HUMAN_OBSERVATION
Chamaeleonidae	Calumma glawi	47.5772	-21.3129	HUMAN_OBSERVATION
Chamaeleonidae	Calumma glawi	47.5781	-21.3246	HUMAN_OBSERVATION
Chamaeleonidae	Calumma glawi	47.5809	-21.227	HUMAN_OBSERVATION
Chamaeleonidae	Calumma glawi	47.5825	-21.252	HUMAN_OBSERVATION
Chamaeleonidae	Calumma glawi	47.5868	-21.2596	HUMAN_OBSERVATION
Chamaeleonidae	Calumma glawi	47.5918	-21.2952	HUMAN_OBSERVATION
Chamaeleonidae	Calumma glawi	47.5929	-21.3534	HUMAN_OBSERVATION
Chamaeleonidae	Calumma glawi	47.5952	-21.2877	HUMAN_OBSERVATION
Chamaeleonidae	Calumma glawi	47.4785	-21.2344	HUMAN_OBSERVATION
Chamaeleonidae	Calumma glawi	47.4581	-21.3132	HUMAN_OBSERVATION
Chamaeleonidae	Calumma glawi	47.5519	-21.3117	HUMAN_OBSERVATION
Chamaeleonidae	Calumma glawi	47.3559	-21.3649	HUMAN_OBSERVATION
Chamaeleonidae	Calumma glawi	47.5683	-21.3644	HUMAN_OBSERVATION
Chamaeleonidae	Calumma globifer	47.2031	-18.3654	HUMAN_OBSERVATION
Chamaeleonidae	Calumma globifer	47.2319	-18.0632	HUMAN_OBSERVATION
Chamaeleonidae	Calumma globifer	47.2354	-18.0943	HUMAN_OBSERVATION
Chamaeleonidae	Calumma globifer	47.2469	-18.3485	HUMAN_OBSERVATION
Chamaeleonidae	Calumma globifer	47.2514	-18.0137	HUMAN_OBSERVATION
Chamaeleonidae	Calumma globifer	47.2801	-18.0955	HUMAN_OBSERVATION
Chamaeleonidae	Calumma globifer	47.3087	-18.196	HUMAN_OBSERVATION
Chamaeleonidae	Calumma globifer	47.3122	-18.063	HUMAN_OBSERVATION
Chamaeleonidae	Calumma globifer	47.3213	-18.0962	HUMAN_OBSERVATION
Chamaeleonidae	Calumma globifer	47.3225	-18.0808	HUMAN_OBSERVATION
Chamaeleonidae	Calumma globifer	47.329	-18.1078	HUMAN_OBSERVATION
Chamaeleonidae	Calumma globifer	47.3615	-18.017	HUMAN_OBSERVATION
Chamaeleonidae	Calumma globifer	47.3671	-18.0635	HUMAN_OBSERVATION
Chamaeleonidae	Calumma globifer	47.3769	-18.0858	HUMAN_OBSERVATION
Chamaeleonidae	Calumma globifer	47.3787	-18.1082	HUMAN_OBSERVATION
Chamaeleonidae	Calumma globifer	47.3891	-18.1248	HUMAN_OBSERVATION
Chamaeleonidae	Calumma globifer	47.3923	-18.1148	HUMAN_OBSERVATION
Chamaeleonidae	Calumma globifer	47.8825	-18.4067	HUMAN_OBSERVATION
Chamaeleonidae	Calumma globifer	47.9427	-18.553	HUMAN_OBSERVATION
Chamaeleonidae	Calumma globifer	47.9788	-18.4012	HUMAN_OBSERVATION
Chamaeleonidae	Calumma guibei	48.4745	-14.238	HUMAN_OBSERVATION
Chamaeleonidae	Calumma guibei	48.5752	-14.378	HUMAN_OBSERVATION
Chamaeleonidae	Calumma guillaumeti	48.7543	-14.546	HUMAN_OBSERVATION
Chamaeleonidae	Calumma guillaumeti	48.5955	-14.336	HUMAN_OBSERVATION
Chamaeleonidae	Calumma malthe	48.425	-18.9404	HUMAN_OBSERVATION
Chamaeleonidae	Calumma malthe	48.4266	-18.9398	HUMAN_OBSERVATION
Chamaeleonidae	Calumma malthe	48.4284	-18.9326	HUMAN_OBSERVATION
Chamaeleonidae	Calumma malthe	48.436	-18.8991	HUMAN_OBSERVATION
Chamaeleonidae	Calumma malthe	48.4387	-14.2296	HUMAN_OBSERVATION
Chamaeleonidae	Calumma malthe	48.4587	-18.835	HUMAN_OBSERVATION
Chamaeleonidae	Calumma malthe	48.4701	-18.9674	HUMAN_OBSERVATION
Chamaeleonidae	Calumma malthe	48.4709	-14.3634	HUMAN_OBSERVATION
Chamaeleonidae	Calumma malthe	48.4881	-19.0129	HUMAN_OBSERVATION
Chamaeleonidae	Calumma malthe	48.5374	-18.9337	HUMAN_OBSERVATION
Chamaeleonidae	Calumma malthe	48.7543	-14.546	HUMAN_OBSERVATION
Chamaeleonidae	Calumma malthe	48.5955	-14.336	HUMAN_OBSERVATION
Chamaeleonidae	Calumma malthe	48.4573	-18.9644	HUMAN_OBSERVATION
Chamaeleonidae	Calumma malthe	48.4592	-18.9647	HUMAN_OBSERVATION
Chamaeleonidae	Calumma malthe	48.4646	-18.9759	HUMAN_OBSERVATION
Chamaeleonidae	Calumma marojezense	49.6338	-14.5725	HUMAN_OBSERVATION
Chamaeleonidae	Calumma marojezense	49.7173	-14.5214	HUMAN_OBSERVATION
Chamaeleonidae	Calumma marojezense	49.7659	-14.4958	HUMAN_OBSERVATION
Chamaeleonidae	Calumma nasutum	47.9438	-18.4202	HUMAN_OBSERVATION
Chamaeleonidae	Calumma nasutum	48.1861	-18.9312	HUMAN_OBSERVATION
Chamaeleonidae	Calumma nasutum	48.3234	-18.9082	HUMAN_OBSERVATION
Chamaeleonidae	Calumma nasutum	48.4143	-18.9276	HUMAN_OBSERVATION
Chamaeleonidae	Calumma nasutum	48.4166	-18.9279	HUMAN_OBSERVATION
Chamaeleonidae	Calumma nasutum	48.4265	-18.9224	HUMAN_OBSERVATION
Chamaeleonidae	Calumma nasutum	48.4346	-18.8278	HUMAN_OBSERVATION
Chamaeleonidae	Calumma nasutum	48.4367	-18.9273	HUMAN_OBSERVATION
Chamaeleonidae	Calumma nasutum	48.4435	-18.8241	HUMAN_OBSERVATION
Chamaeleonidae	Calumma nasutum	48.4587	-18.8349	HUMAN_OBSERVATION
Chamaeleonidae	Calumma nasutum	48.4634	-18.8647	HUMAN_OBSERVATION
Chamaeleonidae	Calumma nasutum	48.467	-18.702	HUMAN_OBSERVATION
Chamaeleonidae	Calumma nasutum	48.4676	-18.8134	HUMAN_OBSERVATION
Chamaeleonidae	Calumma nasutum	48.4927	-18.9206	HUMAN_OBSERVATION
Chamaeleonidae	Calumma nasutum	48.563	-18.7892	HUMAN_OBSERVATION
Chamaeleonidae	Calumma nasutum	48.813	-18.695	HUMAN_OBSERVATION
Chamaeleonidae	Calumma nasutum	49.3088	-15.4587	HUMAN_OBSERVATION
Chamaeleonidae	Calumma nasutum	49.4345	-15.3983	HUMAN_OBSERVATION
Chamaeleonidae	Calumma nasutum	49.5277	-15.2273	HUMAN_OBSERVATION
Chamaeleonidae	Calumma nasutum	49.5336	-15.4393	HUMAN_OBSERVATION
Chamaeleonidae	Calumma nasutum	49.546	-15.2912	HUMAN_OBSERVATION
Chamaeleonidae	Calumma nasutum	49.5803	-15.0373	HUMAN_OBSERVATION
Chamaeleonidae	Calumma nasutum	49.6144	-15.1879	HUMAN_OBSERVATION
Chamaeleonidae	Calumma nasutum	48.4113	-18.9329	HUMAN_OBSERVATION
Chamaeleonidae	Calumma nasutum	48.4308	-18.935	HUMAN_OBSERVATION
Chamaeleonidae	Calumma nasutum	48.4158	-18.9396	HUMAN_OBSERVATION
Chamaeleonidae	Calumma nasutum	48.4171	-18.9447	HUMAN_OBSERVATION
Chamaeleonidae	Calumma nasutum	48.4531	-18.9631	HUMAN_OBSERVATION
Chamaeleonidae	Calumma nasutum	48.4331	-18.9846	HUMAN_OBSERVATION
Chamaeleonidae	Calumma oshaughnessyi	46.9115	-21.86	HUMAN_OBSERVATION
Chamaeleonidae	Calumma oshaughnessyi	47.0546	-22.1641	HUMAN_OBSERVATION
Chamaeleonidae	Calumma oshaughnessyi	47.2007	-21.3724	HUMAN_OBSERVATION
Chamaeleonidae	Calumma oshaughnessyi	47.2086	-21.332	HUMAN_OBSERVATION
Chamaeleonidae	Calumma oshaughnessyi	47.2151	-21.8668	HUMAN_OBSERVATION
Chamaeleonidae	Calumma oshaughnessyi	47.2163	-21.2371	HUMAN_OBSERVATION
Chamaeleonidae	Calumma oshaughnessyi	47.2172	-21.3564	HUMAN_OBSERVATION
Chamaeleonidae	Calumma oshaughnessyi	47.2317	-21.2547	HUMAN_OBSERVATION
Chamaeleonidae	Calumma oshaughnessyi	47.2361	-21.3723	HUMAN_OBSERVATION
Chamaeleonidae	Calumma oshaughnessyi	47.2462	-21.2622	HUMAN_OBSERVATION
Chamaeleonidae	Calumma oshaughnessyi	47.2555	-21.3219	HUMAN_OBSERVATION
Chamaeleonidae	Calumma oshaughnessyi	47.2682	-21.3039	HUMAN_OBSERVATION
Chamaeleonidae	Calumma oshaughnessyi	47.2701	-21.3289	HUMAN_OBSERVATION
Chamaeleonidae	Calumma oshaughnessyi	47.2827	-21.2236	HUMAN_OBSERVATION
Chamaeleonidae	Calumma oshaughnessyi	47.2851	-21.3764	HUMAN_OBSERVATION
Chamaeleonidae	Calumma oshaughnessyi	47.2868	-21.2906	HUMAN_OBSERVATION
Chamaeleonidae	Calumma oshaughnessyi	47.2896	-21.5511	HUMAN_OBSERVATION
Chamaeleonidae	Calumma oshaughnessyi	47.2972	-21.3327	HUMAN_OBSERVATION
Chamaeleonidae	Calumma oshaughnessyi	47.3159	-21.2757	HUMAN_OBSERVATION
Chamaeleonidae	Calumma oshaughnessyi	47.3161	-21.2056	HUMAN_OBSERVATION
Chamaeleonidae	Calumma oshaughnessyi	47.3222	-21.094	HUMAN_OBSERVATION
Chamaeleonidae	Calumma oshaughnessyi	47.332	-21.2254	HUMAN_OBSERVATION
Chamaeleonidae	Calumma oshaughnessyi	47.333	-21.3928	HUMAN_OBSERVATION
Chamaeleonidae	Calumma oshaughnessyi	47.3344	-21.3747	HUMAN_OBSERVATION
Chamaeleonidae	Calumma oshaughnessyi	47.3404	-21.2885	HUMAN_OBSERVATION
Chamaeleonidae	Calumma oshaughnessyi	47.3508	-21.2888	HUMAN_OBSERVATION
Chamaeleonidae	Calumma oshaughnessyi	47.3559	-21.241	HUMAN_OBSERVATION
Chamaeleonidae	Calumma oshaughnessyi	47.356	-21.2343	HUMAN_OBSERVATION
Chamaeleonidae	Calumma oshaughnessyi	47.3662	-21.2682	HUMAN_OBSERVATION
Chamaeleonidae	Calumma oshaughnessyi	47.3689	-21.211	HUMAN_OBSERVATION
Chamaeleonidae	Calumma oshaughnessyi	47.378	-21.9801	HUMAN_OBSERVATION
Chamaeleonidae	Calumma oshaughnessyi	47.4018	-21.3703	HUMAN_OBSERVATION
Chamaeleonidae	Calumma oshaughnessyi	47.4076	-21.2731	HUMAN_OBSERVATION
Chamaeleonidae	Calumma oshaughnessyi	47.4083	-21.2033	HUMAN_OBSERVATION
Chamaeleonidae	Calumma oshaughnessyi	47.409	-21.3596	HUMAN_OBSERVATION
Chamaeleonidae	Calumma oshaughnessyi	47.4145	-21.2567	HUMAN_OBSERVATION
Chamaeleonidae	Calumma oshaughnessyi	47.4154	-21.2213	HUMAN_OBSERVATION
Chamaeleonidae	Calumma oshaughnessyi	47.4158	-21.394	HUMAN_OBSERVATION
Chamaeleonidae	Calumma oshaughnessyi	47.4182	-21.2861	HUMAN_OBSERVATION
Chamaeleonidae	Calumma oshaughnessyi	47.4205	-21.3468	HUMAN_OBSERVATION
Chamaeleonidae	Calumma oshaughnessyi	47.4226	-21.3893	HUMAN_OBSERVATION
Chamaeleonidae	Calumma oshaughnessyi	47.4286	-21.2149	HUMAN_OBSERVATION
Chamaeleonidae	Calumma oshaughnessyi	47.4294	-21.3143	HUMAN_OBSERVATION
Chamaeleonidae	Calumma oshaughnessyi	47.43	-21.3304	HUMAN_OBSERVATION
Chamaeleonidae	Calumma oshaughnessyi	47.4303	-21.3466	HUMAN_OBSERVATION
Chamaeleonidae	Calumma oshaughnessyi	47.4306	-21.383	HUMAN_OBSERVATION
Chamaeleonidae	Calumma oshaughnessyi	47.4356	-21.2285	HUMAN_OBSERVATION
Chamaeleonidae	Calumma oshaughnessyi	47.4361	-21.3475	HUMAN_OBSERVATION
Chamaeleonidae	Calumma oshaughnessyi	47.4363	-21.328	HUMAN_OBSERVATION
Chamaeleonidae	Calumma oshaughnessyi	47.4423	-21.252	HUMAN_OBSERVATION
Chamaeleonidae	Calumma oshaughnessyi	47.4442	-21.3063	HUMAN_OBSERVATION
Chamaeleonidae	Calumma oshaughnessyi	47.4496	-21.3025	HUMAN_OBSERVATION
Chamaeleonidae	Calumma oshaughnessyi	47.4517	-21.2578	HUMAN_OBSERVATION
Chamaeleonidae	Calumma oshaughnessyi	47.4522	-21.2499	HUMAN_OBSERVATION
Chamaeleonidae	Calumma oshaughnessyi	47.4544	-21.2268	HUMAN_OBSERVATION
Chamaeleonidae	Calumma oshaughnessyi	47.4549	-21.2952	HUMAN_OBSERVATION
Chamaeleonidae	Calumma oshaughnessyi	47.4556	-21.2443	HUMAN_OBSERVATION
Chamaeleonidae	Calumma oshaughnessyi	47.4563	-21.2103	HUMAN_OBSERVATION
Chamaeleonidae	Calumma oshaughnessyi	47.4575	-21.2315	HUMAN_OBSERVATION
Chamaeleonidae	Calumma oshaughnessyi	47.4595	-21.3176	HUMAN_OBSERVATION
Chamaeleonidae	Calumma oshaughnessyi	47.461	-21.3579	HUMAN_OBSERVATION
Chamaeleonidae	Calumma oshaughnessyi	47.4613	-21.335	HUMAN_OBSERVATION
Chamaeleonidae	Calumma oshaughnessyi	47.4658	-21.2033	HUMAN_OBSERVATION
Chamaeleonidae	Calumma oshaughnessyi	47.4698	-21.2636	HUMAN_OBSERVATION
Chamaeleonidae	Calumma oshaughnessyi	47.4702	-21.2604	HUMAN_OBSERVATION
Chamaeleonidae	Calumma oshaughnessyi	47.471	-21.3793	HUMAN_OBSERVATION
Chamaeleonidae	Calumma oshaughnessyi	47.4723	-21.3108	HUMAN_OBSERVATION
Chamaeleonidae	Calumma oshaughnessyi	47.4726	-21.3698	HUMAN_OBSERVATION
Chamaeleonidae	Calumma oshaughnessyi	47.4731	-21.3578	HUMAN_OBSERVATION
Chamaeleonidae	Calumma oshaughnessyi	47.4757	-21.2364	HUMAN_OBSERVATION
Chamaeleonidae	Calumma oshaughnessyi	47.4779	-21.2633	HUMAN_OBSERVATION
Chamaeleonidae	Calumma oshaughnessyi	47.4802	-21.3979	HUMAN_OBSERVATION
Chamaeleonidae	Calumma oshaughnessyi	47.4812	-21.3915	HUMAN_OBSERVATION
Chamaeleonidae	Calumma oshaughnessyi	47.4844	-21.2356	HUMAN_OBSERVATION
Chamaeleonidae	Calumma oshaughnessyi	47.4867	-21.3728	HUMAN_OBSERVATION
Chamaeleonidae	Calumma oshaughnessyi	47.4881	-21.2101	HUMAN_OBSERVATION
Chamaeleonidae	Calumma oshaughnessyi	47.4897	-21.3529	HUMAN_OBSERVATION
Chamaeleonidae	Calumma oshaughnessyi	47.5001	-21.2478	HUMAN_OBSERVATION
Chamaeleonidae	Calumma oshaughnessyi	47.5005	-21.3044	HUMAN_OBSERVATION
Chamaeleonidae	Calumma oshaughnessyi	47.5014	-21.347	HUMAN_OBSERVATION
Chamaeleonidae	Calumma oshaughnessyi	47.5022	-21.3629	HUMAN_OBSERVATION
Chamaeleonidae	Calumma oshaughnessyi	47.5024	-21.2652	HUMAN_OBSERVATION
Chamaeleonidae	Calumma oshaughnessyi	47.5061	-21.216	HUMAN_OBSERVATION
Chamaeleonidae	Calumma oshaughnessyi	47.5078	-21.3235	HUMAN_OBSERVATION
Chamaeleonidae	Calumma oshaughnessyi	47.5097	-21.3014	HUMAN_OBSERVATION
Chamaeleonidae	Calumma oshaughnessyi	47.5141	-21.3893	HUMAN_OBSERVATION
Chamaeleonidae	Calumma oshaughnessyi	47.5148	-21.3908	HUMAN_OBSERVATION
Chamaeleonidae	Calumma oshaughnessyi	47.516	-21.3509	HUMAN_OBSERVATION
Chamaeleonidae	Calumma oshaughnessyi	47.5174	-21.2546	HUMAN_OBSERVATION
Chamaeleonidae	Calumma oshaughnessyi	47.5175	-21.3997	HUMAN_OBSERVATION
Chamaeleonidae	Calumma oshaughnessyi	47.5186	-21.3167	HUMAN_OBSERVATION
Chamaeleonidae	Calumma oshaughnessyi	47.5198	-21.2863	HUMAN_OBSERVATION
Chamaeleonidae	Calumma oshaughnessyi	47.5199	-21.2384	HUMAN_OBSERVATION
Chamaeleonidae	Calumma oshaughnessyi	47.5204	-21.2676	HUMAN_OBSERVATION
Chamaeleonidae	Calumma oshaughnessyi	47.5306	-21.3815	HUMAN_OBSERVATION
Chamaeleonidae	Calumma oshaughnessyi	47.5334	-21.3078	HUMAN_OBSERVATION
Chamaeleonidae	Calumma oshaughnessyi	47.5335	-21.2692	HUMAN_OBSERVATION
Chamaeleonidae	Calumma oshaughnessyi	47.5358	-21.3834	HUMAN_OBSERVATION
Chamaeleonidae	Calumma oshaughnessyi	47.5382	-21.2545	HUMAN_OBSERVATION
Chamaeleonidae	Calumma oshaughnessyi	47.5412	-21.3754	HUMAN_OBSERVATION
Chamaeleonidae	Calumma oshaughnessyi	47.5422	-21.2132	HUMAN_OBSERVATION
[truncated: 4,916 more rows]
