# Supplementary material for: Modelling reveals the effect of climate and land use change on Madagascar’s chameleons fauna
Source: Commun Biol. 2024 Jul 21;7:889. doi: 10.1038/s42003-024-06597-5 (PMC11271463; doi:10.1038/s42003-024-06597-5)
Supplement: Supplementary file 6 — Supplementary Data 3 [file 42003_2024_6597_MOESM6_ESM.xlsx]

## Sheet: mild
LEGEND
species	name of the chameleon species living in Madagascar
loss	number of grid cell predicted to be lost
stable0	number of grid cell not currently occupied and not predicted to be in the future
stable1	number of grid cell currently occupied and predicted to remain occupied in the future
gain	number of grid cell predicted to be gained
perc_loss	percentage of grid cell currently occupied and predicted to be lost (Loss / (Loss + Stable1)) in the future
perc_gain	percentage of grid cell predicted to be gained compare to the number of pixels currently occupied (Gain / (Loss + Stable1)) in the future
range_change	percentage of grid cell predicted to change (loss or gain) in the future compared to the number of pixels currently occupied (PercGain - PercLoss)
occs	number of current occurrences
scenario	future scenario. "ssp126_lc26" refers to dynamic LULC and dynamic climate by considering the mild SSP1-2.6 scenario
modelling approach	statistical approach used to model the species
species	loss	stable0	stable1	gain	perc_loss	perc_gain	range_change	occs	scenario	modelling approach
Brookesia_antakarana	2266.11	4628.67	1330.56	613.67	64.21	17.51	-46.7	13	ssp126_lc26	ENphylo
Brookesia_brunoi	436.89	15723.7	0.44	0	99.91	0	-99.91	22	ssp126_lc26	ESM
Brookesia_brygooi	133373	36116	19048.2	119.33	88.31	0.08	-88.23	9	ssp126_lc26	ENphylo
Brookesia_decaryi	2887.67	15973.1	0	24.22	100	0.77	-99.23	12	ssp126_lc26	ENphylo
Brookesia_desperata	6.33	6121.67	0	0	100	0	-100	2	ssp126_lc26	ENphylo
Brookesia_griveaudi	6525.56	14256.8	3289.11	2572.56	66.59	26.2	-40.39	13	ssp126_lc26	ENphylo
Brookesia_karchei	16.33	11716.7	0	0	100	0	-100	2	ssp126_lc26	ENphylo
Brookesia_micra	192.67	3683.22	0	45.11	100	23.36	-76.64	2	ssp126_lc26	ENphylo
Brookesia_peyrierasi	797.89	46638.3	3038.78	1773	40.43	39.19	-1.25	27	ssp126_lc26	ESM
Brookesia_ramanantsoai	4411.78	17360.8	1110.22	1224.22	79.9	22.17	-57.73	6	ssp126_lc26	ENphylo
Brookesia_stumpffi	9342.44	49898	7944.22	325.33	64.71	1.76	-62.95	22	ssp126_lc26	ESM
Brookesia_superciliaris	1354.44	139592	5274.56	107346	20.76	1728.66	1707.9	62	ssp126_lc26	SDM
Brookesia_therezieni	6234.78	131448	8515.22	3209.56	56.8	16.25	-40.55	25	ssp126_lc26	ESM
Brookesia_thieli	11909.9	46248	5077.11	6230	70.45	36.61	-33.83	12	ssp126_lc26	ENphylo
Brookesia_tristis	18.67	4684.33	0	4	100	20.64	-79.36	5	ssp126_lc26	ENphylo
Brookesia_tuberculata	656	8392	494.33	141.67	61.76	11	-50.76	42	ssp126_lc26	SDM
Brookesia_vadoni	5518.56	16989.9	3469.11	1001.44	61.42	11.18	-50.24	6	ssp126_lc26	ENphylo
Calumma_amber	917.33	8606.44	32.33	2.89	96.91	0.27	-96.64	32	ssp126_lc26	SDM
Calumma_ambreense	1155.22	8359.33	122.44	0	92.04	0	-92.04	40	ssp126_lc26	SDM
Calumma_boettgeri	2665.67	16316.7	68	166.67	97.51	6.1	-91.41	4	ssp126_lc26	ENphylo
Calumma_brevicorne	1156.22	98269.3	1.11	2743.33	99.92	244.74	144.83	61	ssp126_lc26	SDM
Calumma_crypticum	1510.44	113125	1320.56	30427.4	53.02	1130.3	1077.28	55	ssp126_lc26	SDM
Calumma_cucullatum	13178.7	43360.2	4013.33	4306.78	76.66	25.05	-51.6	7	ssp126_lc26	ENphylo
Calumma_fallax	8001.22	71886.9	4041.11	555.78	69.91	5.29	-64.62	21	ssp126_lc26	ESM
Calumma_furcifer	91	15695	1	23	98.91	25.03	-73.88	3	ssp126_lc26	ENphylo
Calumma_gallus	13226.8	59254.6	6475.56	960.11	72.05	3.87	-68.18	28	ssp126_lc26	ESM
Calumma_gastrotaenia	3994.22	155932	328.11	11511.4	92.54	278.22	185.67	71	ssp126_lc26	SDM
Calumma_glawi	724.67	17064.7	213.33	1168.33	81.83	99.65	17.82	93	ssp126_lc26	SDM
Calumma_globifer	2061.33	25530.3	5.33	4	99.81	0.14	-99.66	20	ssp126_lc26	ESM
Calumma_guibei	108.33	13791.7	0	0	100	0	-100	2	ssp126_lc26	ENphylo
Calumma_guillaumeti	87	15235.3	0	28.67	100	32.81	-67.19	2	ssp126_lc26	ENphylo
Calumma_malthe	7048.33	76508.3	9186.67	1508.67	58.54	6.74	-51.8	15	ssp126_lc26	ESM
Calumma_marojezense	225.33	12017.4	0	128.22	100	56.89	-43.11	3	ssp126_lc26	ENphylo
Calumma_nasutum	10066	76070.6	4014.33	270.11	79.37	1.39	-77.98	29	ssp126_lc26	ESM
Calumma_oshaughnessyi	1581.11	170924	639.89	8912.78	72.41	379.54	307.13	140	ssp126_lc26	SDM
Calumma_parsonii	1075.56	198002	1139.44	13033.7	48.39	600.7	552.31	204	ssp126_lc26	SDM
Calumma_peltierorum	4720.89	13878.7	249.44	20	95.17	0.39	-94.77	9	ssp126_lc26	ENphylo
Furcifer_angeli	29300.2	22754.2	2392.44	457.11	92.92	1.57	-91.36	11	ssp126_lc26	ESM
Furcifer_antimena	442.11	13493.4	1653.56	149.89	37.79	5.68	-32.11	24	ssp126_lc26	ENphylo
Furcifer_balteatus	4333.44	58793.7	7069.89	1920	52.43	12.46	-39.96	29	ssp126_lc26	ESM
Furcifer_bifidus	194	12780.7	10.67	113.67	94.79	55.53	-39.26	4	ssp126_lc26	ENphylo
Furcifer_campani	7733.56	46408.8	1420.44	819.22	84.5	8.96	-75.54	11	ssp126_lc26	ENphylo
Furcifer_labordi	5138.67	62512.1	12517.3	554.89	40.89	8.41	-32.48	17	ssp126_lc26	ESM
Furcifer_lateralis	6068.44	162703	5361.56	9270.33	52.98	91.52	38.53	78	ssp126_lc26	SDM
Furcifer_major	3542	208574	594	850.56	85.64	20.58	-65.06	59	ssp126_lc26	SDM
Furcifer_minor	9475.67	13627.3	4349	313	68.6	2.24	-66.36	6	ssp126_lc26	ENphylo
Furcifer_nicosiai	3693.78	13534.2	334.22	1138.78	91.7	28.27	-63.43	8	ssp126_lc26	ENphylo
Furcifer_oustaleti	25884	341430	10695.7	146446	70.9	420.52	349.62	316	ssp126_lc26	SDM
Furcifer_pardalis	5472.11	319177	5613.56	22866.2	50.29	212.7	162.41	123	ssp126_lc26	SDM
Furcifer_petteri	838.67	12082.1	945.67	475.56	48.82	26.94	-21.88	16	ssp126_lc26	ESM
Furcifer_rhinoceratus	251.67	13671.7	699	7308.67	28.52	692.48	663.95	34	ssp126_lc26	SDM
Furcifer_timoni	15.33	12085.3	0	1.33	100	8.39	-91.61	2	ssp126_lc26	ENphylo
Furcifer_verrucosus	2754.89	264280	2773.44	4885.56	50.5	87.85	37.35	93	ssp126_lc26	SDM
Furcifer_viridis	109193	74687.6	13850	383.44	89.21	0.35	-88.86	12	ssp126_lc26	ENphylo
Furcifer_willsii	6106.56	70034.4	1649.44	3.56	83.1	0.05	-83.05	15	ssp126_lc26	ESM
Palleon_nasus	5846	43423.9	7854.67	1377.44	58.6	14.84	-43.76	15	ssp126_lc26	ESM

## Sheet: severe
LEGEND
species	name of the chameleon species living in Madagascar
loss	number of grid cell predicted to be lost
stable0	number of grid cell not currently occupied and not predicted to be in the future
stable1	number of grid cell currently occupied and predicted to remain occupied in the future
gain	number of grid cell predicted to be gained
perc_loss	percentage of grid cell currently occupied and predicted to be lost (Loss / (Loss + Stable1)) in the future
perc_gain	percentage of grid cell predicted to be gained compare to the number of pixels currently occupied (Gain / (Loss + Stable1)) in the future
range_change	percentage of grid cell predicted to change (loss or gain) in the future compared to the number of pixels currently occupied (PercGain - PercLoss)
occs	number of current occurrences
scenario	future scenario. "ssp585_lc85" refers to dynamic LULC and dynamic climate by considering the mild SSP1-2.6 scenario
modelling approach	statistical approach used to model the species
species	loss	stable0	stable1	gain	perc_loss	perc_gain	range_change	occs	scenario	modelling approach
Brookesia_antakarana	3324.33	4837.67	272.33	404.67	92.95	11.93	-81.03	13	ssp585_lc85	ENphylo
Brookesia_brunoi	437.33	15723.7	0	0	100	0	-100	22	ssp585_lc85	ESM
Brookesia_brygooi	127729	35562.8	24693	672.56	84.86	0.44	-84.42	9	ssp585_lc85	ENphylo
Brookesia_decaryi	2887.67	15986.3	0	11	100	0.35	-99.65	12	ssp585_lc85	ENphylo
Brookesia_desperata	6.33	6121.67	0	0	100	0	-100	2	ssp585_lc85	ENphylo
Brookesia_griveaudi	6983	14672.7	2831.67	2156.67	71.24	21.98	-49.26	13	ssp585_lc85	ENphylo
Brookesia_karchei	16.33	11708.7	0	8	100	48.63	-51.37	2	ssp585_lc85	ENphylo
Brookesia_micra	192.67	3728.33	0	0	100	0	-100	2	ssp585_lc85	ENphylo
Brookesia_peyrierasi	2235.33	47442.7	1601.33	968.67	70.63	17.77	-52.86	27	ssp585_lc85	ESM
Brookesia_ramanantsoai	4615.78	17587.8	906.22	997.22	83.59	18.06	-65.53	6	ssp585_lc85	ENphylo
Brookesia_stumpffi	10338	49933.8	6948.67	289.56	71.32	1.48	-69.84	22	ssp585_lc85	ESM
Brookesia_superciliaris	1882.44	186504	4746.56	60434.2	28.02	972.05	944.03	62	ssp585_lc85	SDM
Brookesia_therezieni	12035.8	133378	2714.22	1280.22	87.16	6.06	-81.11	25	ssp585_lc85	ESM
Brookesia_thieli	12877.9	45602	4109.11	6876	76.12	40.37	-35.75	12	ssp585_lc85	ENphylo
Brookesia_tristis	18.67	4688.33	0	0	100	0	-100	5	ssp585_lc85	ENphylo
Brookesia_tuberculata	1150.33	8484.56	0	49.11	100	3.52	-96.48	42	ssp585_lc85	SDM
Brookesia_vadoni	5207	16623.2	3780.67	1368.11	57.95	15.26	-42.7	6	ssp585_lc85	ENphylo
Calumma_amber	949.67	8609.33	0	0	100	0	-100	32	ssp585_lc85	SDM
Calumma_ambreense	1277.67	8359.33	0	0	100	0	-100	40	ssp585_lc85	SDM
Calumma_boettgeri	2733.67	16320.6	0	162.78	100	5.95	-94.05	4	ssp585_lc85	ENphylo
Calumma_brevicorne	1144.11	94332.2	13.22	6680.44	98.9	598.28	499.39	61	ssp585_lc85	SDM
Calumma_crypticum	1218	108390	1613	35161.8	42.59	1309.76	1267.17	55	ssp585_lc85	SDM
Calumma_cucullatum	13527.1	42506.4	3664.89	5160.56	78.68	30.02	-48.66	7	ssp585_lc85	ENphylo
Calumma_fallax	11869	72434.7	173.33	8	98.92	0.05	-98.87	21	ssp585_lc85	ESM
Calumma_furcifer	92	15707.2	0	10.78	100	11.7	-88.3	3	ssp585_lc85	ENphylo
Calumma_gallus	17292.9	59024.6	2409.44	1190.11	91.24	5.04	-86.2	28	ssp585_lc85	ESM
Calumma_gastrotaenia	4303.33	166730	19	714	99.62	16.6	-83.03	71	ssp585_lc85	SDM
Calumma_glawi	534.89	16760.3	403.11	1472.67	65.66	125.44	59.78	93	ssp585_lc85	SDM
Calumma_globifer	2066.67	25534.3	0	0	100	0	-100	20	ssp585_lc85	ESM
Calumma_guibei	108.33	13791.7	0	0	100	0	-100	2	ssp585_lc85	ENphylo
Calumma_guillaumeti	87	15247.1	0	16.89	100	19.4	-80.6	2	ssp585_lc85	ENphylo
Calumma_malthe	13470.3	77594.8	2764.67	422.22	87.91	1.85	-86.06	15	ssp585_lc85	ESM
Calumma_marojezense	225.33	11808.1	0	337.56	100	149.78	49.78	3	ssp585_lc85	ENphylo
Calumma_nasutum	14028.6	76237.1	51.78	103.56	99.73	0.53	-99.2	29	ssp585_lc85	ESM
Calumma_oshaughnessyi	1517	169141	704	10695.8	73.12	430.81	357.69	140	ssp585_lc85	SDM
Calumma_parsonii	2046.67	205076	168.33	5959.67	92.55	273.08	180.53	204	ssp585_lc85	SDM
Calumma_peltierorum	4806.89	13867.6	163.44	31.11	96.9	0.58	-96.32	9	ssp585_lc85	ENphylo
Furcifer_angeli	28248.3	22895.6	3444.33	315.78	89.73	1.11	-88.62	11	ssp585_lc85	ESM
Furcifer_antimena	1252.33	13567.7	843.33	75.67	70.35	2.65	-67.69	24	ssp585_lc85	ENphylo
Furcifer_balteatus	9133.11	60147.2	2270.22	566.44	85.96	3.5	-82.45	29	ssp585_lc85	ESM
Furcifer_bifidus	187.44	12784.1	17.22	110.22	91.6	53.85	-37.75	4	ssp585_lc85	ENphylo
Furcifer_campani	6903.89	46027.8	2250.11	1200.22	75.43	13.13	-62.3	11	ssp585_lc85	ENphylo
Furcifer_labordi	3777.11	62393.2	13878.9	673.78	36.38	5.12	-31.26	17	ssp585_lc85	ESM
Furcifer_lateralis	8960.33	169598	2469.67	2375.33	78.18	24.38	-53.8	78	ssp585_lc85	SDM
Furcifer_major	3866.22	209103	269.78	321.67	93.49	7.76	-85.72	59	ssp585_lc85	SDM
Furcifer_minor	6332.78	13078.2	7491.89	862.11	45.77	6.22	-39.55	6	ssp585_lc85	ENphylo
Furcifer_nicosiai	3769.56	12923.2	258.44	1749.78	93.59	43.44	-50.14	8	ssp585_lc85	ENphylo
Furcifer_oustaleti	29129.1	382538	7450.56	105338	79.96	301.68	221.72	316	ssp585_lc85	SDM
Furcifer_pardalis	8343	335620	2742.67	6423.78	75.88	58.9	-16.98	123	ssp585_lc85	SDM
Furcifer_petteri	1759	12555.4	25.33	2.22	98.75	0.11	-98.64	16	ssp585_lc85	ESM
Furcifer_rhinoceratus	476.56	15376.6	474.11	5603.78	55.5	536.6	481.1	34	ssp585_lc85	SDM
Furcifer_timoni	15.33	12078.6	0	8.11	100	52.34	-47.66	2	ssp585_lc85	ENphylo
Furcifer_verrucosus	3323.11	262152	2205.22	7013.67	61.09	127.89	66.8	93	ssp585_lc85	SDM
Furcifer_viridis	105645	74529.3	17398	541.67	86.45	0.49	-85.96	12	ssp585_lc85	ENphylo
Furcifer_willsii	7754.89	70038	1.11	0	99.99	0	-99.99	15	ssp585_lc85	ESM
Palleon_nasus	10946.1	44130	2754.56	671.33	85.68	3.98	-81.7	15	ssp585_lc85	ESM
