# Supplementary material for: Modelling reveals the effect of climate and land use change on Madagascar’s chameleons fauna
Source: Commun Biol. 2024 Jul 21;7:889. doi: 10.1038/s42003-024-06597-5 (PMC11271463; doi:10.1038/s42003-024-06597-5)
Supplement: Supplementary file 7 — Supplementary Data 4 [file 42003_2024_6597_MOESM7_ESM.xlsx]

## Sheet: ecoregions
species	ecoregion
Brookesia_antakarana	dry deciduous forests
Brookesia_antakarana	subhumid forests
Brookesia_brunoi	subhumid forests
Brookesia_brygooi	dry deciduous forests
Brookesia_brygooi	succulent woodlands
Brookesia_decaryi	dry deciduous forests
Brookesia_desperata	dry deciduous forests
Brookesia_desperata	subhumid forests
Brookesia_griveaudi	lowland forests
Brookesia_griveaudi	subhumid forests
Brookesia_karchei	lowland forests
Brookesia_micra	dry deciduous forests
Brookesia_peyrierasi	lowland forests
Brookesia_ramanantsoai	lowland forests
Brookesia_ramanantsoai	subhumid forests
Brookesia_stumpffi	dry deciduous forests
Brookesia_stumpffi	lowland forests
Brookesia_stumpffi	subhumid forests
Brookesia_superciliaris	lowland forests
Brookesia_superciliaris	subhumid forests
Brookesia_therezieni	lowland forests
Brookesia_therezieni	subhumid forests
Brookesia_thieli	lowland forests
Brookesia_thieli	subhumid forests
Brookesia_tristis	dry deciduous forests
Brookesia_tuberculata	dry deciduous forests
Brookesia_tuberculata	subhumid forests
Brookesia_vadoni	lowland forests
Calumma_amber	dry deciduous forests
Calumma_amber	subhumid forests
Calumma_ambreense	dry deciduous forests
Calumma_ambreense	subhumid forests
Calumma_boettgeri	lowland forests
Calumma_brevicorne	lowland forests
Calumma_brevicorne	subhumid forests
Calumma_crypticum	ericoid thickets
Calumma_crypticum	lowland forests
Calumma_crypticum	subhumid forests
Calumma_cucullatum	lowland forests
Calumma_fallax	lowland forests
Calumma_fallax	subhumid forests
Calumma_furcifer	lowland forests
Calumma_gallus	lowland forests
Calumma_gastrotaenia	lowland forests
Calumma_gastrotaenia	subhumid forests
Calumma_glawi	lowland forests
Calumma_glawi	subhumid forests
Calumma_globifer	lowland forests
Calumma_globifer	subhumid forests
Calumma_guibei	subhumid forests
Calumma_guillaumeti	subhumid forests
Calumma_malthe	lowland forests
Calumma_malthe	subhumid forests
Calumma_marojezense	lowland forests
Calumma_nasutum	lowland forests
Calumma_nasutum	subhumid forests
Calumma_oshaughnessyi	lowland forests
Calumma_oshaughnessyi	subhumid forests
Calumma_parsonii	lowland forests
Calumma_parsonii	subhumid forests
Calumma_peltierorum	dry deciduous forests
Calumma_peltierorum	ericoid thickets
Calumma_peltierorum	subhumid forests
Furcifer_angeli	dry deciduous forests
Furcifer_antimena	spiny thickets
Furcifer_balteatus	lowland forests
Furcifer_balteatus	subhumid forests
Furcifer_bifidus	lowland forests
Furcifer_campani	subhumid forests
Furcifer_labordi	dry deciduous forests
Furcifer_labordi	lowland forests
Furcifer_labordi	succulent woodlands
Furcifer_lateralis	ericoid thickets
Furcifer_lateralis	lowland forests
Furcifer_lateralis	subhumid forests
Furcifer_lateralis	succulent woodlands
Furcifer_major	dry deciduous forests
Furcifer_major	ericoid thickets
Furcifer_major	lowland forests
Furcifer_major	spiny thickets
Furcifer_major	subhumid forests
Furcifer_major	succulent woodlands
Furcifer_minor	subhumid forests
Furcifer_nicosiai	succulent woodlands
Furcifer_oustaleti	dry deciduous forests
Furcifer_oustaleti	ericoid thickets
Furcifer_oustaleti	lowland forests
Furcifer_oustaleti	spiny thickets
Furcifer_oustaleti	subhumid forests
Furcifer_oustaleti	succulent woodlands
Furcifer_pardalis	dry deciduous forests
Furcifer_pardalis	lowland forests
Furcifer_pardalis	mangroves
Furcifer_pardalis	subhumid forests
Furcifer_petteri	dry deciduous forests
Furcifer_petteri	subhumid forests
Furcifer_rhinoceratus	dry deciduous forests
Furcifer_timoni	lowland forests
Furcifer_timoni	subhumid forests
Furcifer_verrucosus	lowland forests
Furcifer_verrucosus	spiny thickets
Furcifer_verrucosus	subhumid forests
Furcifer_verrucosus	succulent woodlands
Furcifer_viridis	dry deciduous forests
Furcifer_viridis	subhumid forests
Furcifer_viridis	succulent woodlands
Furcifer_willsii	lowland forests
Furcifer_willsii	subhumid forests
Palleon_nasus	lowland forests
Palleon_nasus	subhumid forests
