# Supplementary material for: Modelling reveals the effect of climate and land use change on Madagascar’s chameleons fauna
Source: Commun Biol. 2024 Jul 21;7:889. doi: 10.1038/s42003-024-06597-5 (PMC11271463; doi:10.1038/s42003-024-06597-5)
Supplement: Supplementary file 8 — Supplementary Data 5 [file 42003_2024_6597_MOESM8_ESM.zip]

Archive with 3 entries (3 files):
- ENphylo_workflow.R
- ESM_workflow.R
- SDM_workflow.R
