# Supplementary material for: Modelling reveals the effect of climate and land use change on Madagascar’s chameleons fauna
Source: Commun Biol. 2024 Jul 21;7:889. doi: 10.1038/s42003-024-06597-5 (PMC11271463; doi:10.1038/s42003-024-06597-5)
Supplement: Supplementary file 8 — Supplementary Data 5 [file 42003_2024_6597_MOESM8_ESM.zip › ENphylo_workflow.R]

library(RRdtn)
library(sf)
library(terra)
library(ape)
library(rnaturalearth)

setwd("...") ### set working directory

### import the input data in GeoPackage format
list.files("YOURFOLDER","gpkg",full.names=T)->data 
gsub(".gpkg","",basename(data))->nn
gsub(" ","_",nn)->nn

lapply(data,function(x){
  st_read(x)->xx
  xx[,-grep("species",colnames(xx))]->xx
  xx
})->data
names(data)<-nn

### import the phylogenetic tree with all the species to be modeled with ENphylo
read.tree("Supplementary Data 1.txt")->tree ## load the tree

### import the geographical mask defining the spatial domain of all species
rast(".../mask.tif")->mm 

### To run ENphylo, the following objects must be imported in the workspace: "data", "mm", and "tree" 
ENphylo_modeling(input_data=data, 
                 tree=tree, 
                 input_mask=mm, 
                 obs_col="OBS", 
                 time_col=NULL,
                 min_occ_enfa=15, ### minimum number of occurrences to run ENFA models
                 boot_test_perc=20, 
                 boot_reps=10, 
                 swap.args=list(nsim=10,si=0.5,si2=0.5), ### arguments to be passed to RRphylo's swapONE
                 eval.args=list(eval_metric_for_imputation ="AUC",
                                eval_threshold=0.7,
                                output_options = "best"), 
                 output.dir="...", ### set the folder to store the ENFA/ENphylo models
                 clust=0.5)->all_mod

### load the ENFA models
list.files(".../ENphylo_enfa_models","model_outputs",
           recursive=T,
           full.names=T)->ss
basename(dirname(ss))->nn1

lapply(1:length(ss),function(x){
  load(ss[x])
  model_outputs->xx
})->data_enf
data_enf->data_for_pred

### load the ENphylo models
list.files(".../ENphylo_imputed_models","model_outputs",
           recursive=T,
           full.names=T)->ss
basename(dirname(ss))->nn2
lapply(1:length(ss),function(x){
  load(ss[x])
  model_outputs->xx
})->data_enphylo
c(data_for_pred,data_enphylo)->data_all ### collapse resulting ENFA and ENphylo models in a single object
unlist(data_all,recursive=F)->data_all
names(data_all)<-c(nn1,nn2)

### load the full list of SpatRaster objects 
# including the new environments (present and future scenarios)
# where ENFA/ENphylo models are to be projected
list.files("YOURFOLDER",",tif",full.names=T)->data 
lapply(data,rast)->all

# Note: it is necessary to create the combination of different scenarios 
# for both SPPs (e.g. SPP1-2.6 and SPP5-8.5) and for each GCM (GFDL-ESM4,MRI-ESM2-0,and IPSL-CM6A-LR):
# "current",“dynamic climate”,"dynamic land use", and "dynamic LULC-climate”
# see the main text for further details)
names(all)<-c("current",
              "GFDL_dynamic climate_26",
              "GFDL_dynamic LULC-climate_85",
              "MRI_dynamic climate_26",
              "MRI_dynamic LULC-climate_85",
              "IPSL_dynamic climate_26",
              "IPSL_dynamic LULC-climate_85",
              "dynamic land use_26",
              "dynamic land use_85",
              "GFDL_dynamic LULC-climate_26",
              "GFDL_dynamic LULC-climate_85",
              "MRI_dynamic LULC-climate_26",
              "MRI_dynamic LULC-climate_85",
              "IPSL_dynamic LULC-climate_26",
              "IPSL_dynamic LULC-climate_85")

### crop the global scenario by using the Madagascar as mask area
ne_countries(returnclass="sf",country = "Madagascar")->ww
st_transform(ww,st_crs(all[[1]]))->ww
mask(crop(all,vect(ww)),vect(ww))->all

### run ENphylo_predictions for all scenarios and species with the selected models
lapply(1:length(all),function(x){
  ENphylo_prediction_ale(object=data_all,newdata=all[[x]],convert.to.suitability = T,
                     output.dir = "...",
                     proj_name=paste0("proj_",names(all)[[x]]))
  gc()
  closeAllConnections()
})
