# Supplementary material for: Modelling reveals the effect of climate and land use change on Madagascar’s chameleons fauna
Source: Commun Biol. 2024 Jul 21;7:889. doi: 10.1038/s42003-024-06597-5 (PMC11271463; doi:10.1038/s42003-024-06597-5)
Supplement: Supplementary file 8 — Supplementary Data 5 [file 42003_2024_6597_MOESM8_ESM.zip › ESM_workflow.R]

library(sf)
library(terra)
library(rnaturalearth)
library(parallel)
library(doParallel)
library(ecospat)
library(openxlsx)
library(pbapply)
library(PresenceAbsence)


setwd("...") ### set working directory

## import input data (you may use geopackage in ".gpkg" format) 
list.files("YOURFOLDER","gpkg",full.names=T)->data
gsub(".gpkg","",basename(data))->nn
gsub(" ","_",nn)->nn

lapply(data,function(x){
  st_read(x)->xx
})->data
names(data)<-nn

### select only the species with a number of occurrences between 15 and 30 
data1<-data[sapply(data,function(x)sum(x$OBS))<=30 & sapply(data,function(x)sum(x$OBS))>=15]


### load the full list of SpatRaster objects (.tif)
# including the new environments (present and future scenarios)
# where ESMs will be projected
list.files("YOURFOLDER",".tif",full.names=T)->data 
lapply(data,rast)->all

# Note: it is necessary to create the combination of different scenarios 
# for both SPP (e.g. SPP1-2.6 and SPP5-8.5) and for each GCM (GFDL-ESM4,MRI-ESM2-0,and IPSL-CM6A-LR):
# "current",“dynamic climate”,"dynamic land use", and "dynamic LULC-climate”
# (see the main text for further details)
names(all)<-c("current",
              "GFDL_dynamic climate_26",
              "GFDL_dynamic LULC-climate_85",
              "MRI_dynamic climate_26",
              "MRI_dynamic LULC-climate_85",
              "IPSL_dynamic climate_26",
              "IPSL_dynamic LULC-climate_85",
              "dynamic land use_26",
              "dynamic land use_85",
              "GFDL_dynamic LULC-climate_26",
              "GFDL_dynamic LULC-climate_85",
              "MRI_dynamic LULC-climate_26",
              "MRI_dynamic LULC-climate_85",
              "IPSL_dynamic LULC-climate_26",
              "IPSL_dynamic LULC-climate_85")

### define the Madagascar as study area
ne_countries(returnclass="sf",country = "Madagascar")->ww
st_transform(ww,st_crs(all[[1]]))->ww
mask(crop(all,vect(ww)),vect(ww))->all

### select only the chameleons species living in Madagascar island
sapply(data1,function(x){
  subset(x,OBS==1)->xx
  terra::extract(all,vect(xx),ID=FALSE)->xx
  if(all(is.na(xx))==T) "bad"->kk else "good"->kk
  kk
})->ss
ss[ss=="good"]->ss
names(ss)->sp_good
data1[names(data1)%in%sp_good]->data1

lapply(all,wrap)->mm

lapply(1:length(data1),function(x)list(data1[[x]],mm))->data_sp_esm1

bim_ENS_function<-function(DATA,vars,ncores){
 
  DATA$OBS[DATA$OBS==0]<-NA
  
  if (sum(is.na(DATA$OBS))>10000) {
    subset(DATA,is.na(DATA$OBS))->x0
    subset(DATA,!is.na(DATA$OBS))->x1
    x0[sample(1:nrow(x0),10000),]->x0
    rbind(x1,x0)->DATA
  }
  
  mydata<- BIOMOD_FormatingData(resp.name=unique(DATA$species),
                                resp.var = DATA$OBS,
                                expl.var = st_drop_geometry(DATA)[,-c(12:13)],
                                resp.xy = st_coordinates(DATA),
                                PA.strategy="user.defined",
                                PA.user.table=data.frame(PA=rep(TRUE, nrow(DATA))))
  
  opt.biomod <- BIOMOD_ModelingOptions(
    GLM = list(type = "quadratic", interaction.level = 1),
    MAXENT = list(path_to_maxent.jar = "D:/maxent.jar"))
  
  cl<-makeCluster(ncores)
  registerDoParallel(cl)
  
  mymodel<-ecospat.ESM.Modeling(data=mydata, 
                                NbRunEval=10, 
                                DataSplit=70, 
                                models = c("GLM","RF","MAXENT"),
                                models.options=opt.biomod, 
                                weighting.score="AUC",
                                parallel=TRUE, 
                                Yweights=NULL)
  
  
  sapply(mymodel$mymodels,function(xx){
    all(subset(get_evaluations(xx),!grepl("allRun",run))$validation<0.7)
  })->test
  
  if (all(test)) {return(NULL)}
  
  myEM<-ecospat.ESM.EnsembleModeling(ESM.modeling.output=mymodel, 
                                     weighting.score=c("AUC"),
                                     threshold = 0.7,
                                     models="all")
  
  my.ESM_evaluations <- myEM$ESM.evaluations
  
  write.xlsx(my.ESM_evaluations, paste0("ESM.BIOMOD.output_",
                                        gsub(" ", ".", unique(DATA$species)),
                                        "/ESM_eval.xlsx"))
  
  gc()
  
  
  data_res<-data.frame(ID=1:length(mydata@data.species),
                   OBS=ifelse(is.na(mydata@data.species), 0, 1),
                   PRED=myEM$ESM.fit$Full_EF_ESM/1000)
  
  ot<-optimal.thresholds(data_res)[2:3,]
  rbind(ot, quantile(data_res[which(data_res$OBS==1),]$PRED, 0.1))->ot
  ot$Method<-c("SensSpec","MaxSens+Spec","TenPerc") 
  
  lapply(1:length(vars),function(jj){
    
    myproj<-ecospat.ESM.Projection(ESM.modeling.output=mymodel, 
                                   new.env=vars[[jj]],
                                   name.env=names(vars)[jj],
                                   parallel=T)
    
    
    myEF <- ecospat.ESM.EnsembleProjection(ESM.prediction.output=myproj,
                                           ESM.EnsembleModeling.output=myEM)
    
    out.map<-myEF$EF/1000
    out.map.bin<-lapply(ot$PRED, function(x)bm_BinaryTransformation(out.map, x))
    out.map<-rast(c(list(out.map), out.map.bin))
    names(out.map)<-c("Suitability", ot$Method)
    
    dir.create(paste0("ESM.BIOMOD.output_",
                      gsub(" ", ".", unique(DATA$species)),
                      "/",paste0("proj_",names(vars)[jj])),
                      recursive=T)
    
    writeRaster(out.map, paste0("ESM.BIOMOD.output_",
                                gsub(" ", ".", unique(DATA$species)),
                                "/",paste0("proj_",names(vars)[jj]),
                                "/Suitability.tif"),overwrite=T)
  })
  
  stopCluster(cl)
  closeAllConnections()
  
}

### run ESMs in parallel
pblapply(data_sp_esm1,function(x)bim_ENS_function(x[[1]],lapply(x[[2]],unwrap),ncores=3))
 
