# Supplementary material for: Modelling reveals the effect of climate and land use change on Madagascar’s chameleons fauna
Source: Commun Biol. 2024 Jul 21;7:889. doi: 10.1038/s42003-024-06597-5 (PMC11271463; doi:10.1038/s42003-024-06597-5)
Supplement: Supplementary file 8 — Supplementary Data 5 [file 42003_2024_6597_MOESM8_ESM.zip › SDM_workflow.R]

library(sf)
library(terra)
library(rnaturalearth)
library(parallel)
library(doParallel)
library(ecospat)
library(openxlsx)
library(pbapply)
library(PresenceAbsence)
library(biomod2) ## version 4.2-4 


setwd("...") ### set working directory
## import input data (you may use geopackage in ".gpkg" format) 
list.files("YOURFOLDER","gpkg",full.names=T)->data
gsub(".gpkg","",basename(data))->nn
gsub(" ","_",nn)->nn

lapply(data,function(x){
  st_read(x)->xx
})->data
names(data)<-nn

### select only the species with more than 30 occurrences
data[sapply(data,function(x)sum(x$OBS))>30]->data1 

ne_countries(returnclass="sf",country = "Madagascar")->ww
st_transform(ww,st_crs(llc))->ww
mask(crop(llc[[1]],vect(ww)),vect(ww))->mask


sapply(data1,function(x){
  subset(x,OBS==1)->xx
  terra::extract(mask,vect(xx),ID=FALSE)->xx
  if(all(is.na(xx))==T) "bad"->kk else "good"->kk
  kk
})->ss
ss[ss=="good"]->ss
names(ss)->sp_good

data1[names(data1)%in%sp_good]->data1

### load the full list of SpatRaster objects (.tif)
# including the new environments (present and future scenarios)
# where SDMs will be projected
list.files("YOURFOLDER",".tif",full.names=T)->data 
lapply(data,rast)->all

# Note: it is necessary to create the combination of different scenarios 
# for both SPP (e.g. SPP1-2.6 and SPP5-8.5) and for each GCM (GFDL-ESM4,MRI-ESM2-0,and IPSL-CM6A-LR):
# "current",“dynamic climate”,"dynamic land use", and "dynamic LULC-climate”
# (see the main text for further details)
names(all)<-c("current",
              "GFDL_dynamic climate_26",
              "GFDL_dynamic LULC-climate_85",
              "MRI_dynamic climate_26",
              "MRI_dynamic LULC-climate_85",
              "IPSL_dynamic climate_26",
              "IPSL_dynamic LULC-climate_85",
              "dynamic land use_26",
              "dynamic land use_85",
              "GFDL_dynamic LULC-climate_26",
              "GFDL_dynamic LULC-climate_85",
              "MRI_dynamic LULC-climate_26",
              "MRI_dynamic LULC-climate_85",
              "IPSL_dynamic LULC-climate_26",
              "IPSL_dynamic LULC-climate_85")

### define the Madagascar as study area
ne_countries(returnclass="sf",country = "Madagascar")->ww
st_transform(ww,st_crs(all[[1]]))->ww
mask(crop(all,vect(ww)),vect(ww))->all

### select only the chameleons species living in Madagascar island
sapply(data1,function(x){
  subset(x,OBS==1)->xx
  terra::extract(all,vect(xx),ID=FALSE)->xx
  if(all(is.na(xx))==T) "bad"->kk else "good"->kk
  kk
})->ss
ss[ss=="good"]->ss
names(ss)->sp_good
data1[names(data1)%in%sp_good]->data1

lapply(all,wrap)->mm

lapply(1:length(data1),function(x)list(data1[[x]],all))->data_sp_biomod

biomod_fun<-function(DATA,vars){
  
  DATA$OBS[DATA$OBS==0]<-NA
  
  if (sum(is.na(DATA$OBS))>10000) {
    subset(DATA,is.na(DATA$OBS))->x0
    subset(DATA,!is.na(DATA$OBS))->x1
    x0[sample(1:nrow(x0),10000),]->x0
    rbind(x1,x0)->DATA
  }
  
  mydata<- BIOMOD_FormatingData(resp.name=unique(DATA$species),
                                resp.var = DATA$OBS,
                                expl.var = st_drop_geometry(DATA)[,-c(12:13)],
                                resp.xy = st_coordinates(DATA),
                                PA.strategy="user.defined",
                                PA.user.table=data.frame(PA=rep(TRUE, nrow(DATA))))
  
  opt.biomod <- BIOMOD_ModelingOptions(
    GLM = list(type = "quadratic", interaction.level = 1),
    MAXENT = list(path_to_maxent.jar = "D:/maxent.jar"))
  
  data.models<- BIOMOD_Modeling(bm.format = mydata,
                                models = c("GLM","RF","MAXENT"),
                                bm.options	= opt.biomod,
                                CV.strategy = "random",
                                CV.nb.rep=10,
                                CV.perc=0.7,
                                metric.eval = c('TSS','ROC'),
                                var.import = 0,
                                CV.do.full.models = T)
  
  if(all(subset(get_evaluations(data.models),
                !grepl("allRun",run) & metric.eval=="ROC")$validation<0.7)) return(NULL)
  
  data.models@models.evaluation@val->all_m
  all_m[all_m$run=="allRun","validation"]<-all_m[all_m$run=="allRun","calibration"]
  data.models@models.evaluation@val<-all_m
  
  data.ensemble.models <- BIOMOD_EnsembleModeling(bm.mod = data.models,
                                                  em.by = "PA+run",
                                                  em.algo = "EMwmean",
                                                  metric.select = "ROC",
                                                  metric.select.thresh = 0.7,
                                                  metric.eval = c("TSS", "ROC"),
                                                  var.import = 0)
  
  test<-BIOMOD_PresenceOnly(data.models, data.ensemble.models)
  test<-subset(test, algo=="EMwmean" & metric.eval%in%c("TSS", "ROC", "BOYCE"))
  write.xlsx(test, paste0(gsub(" ",".",unique(DATA$species)),"/EVAL.xlsx"))
  
  mods <- get_built_models(data.ensemble.models)
  
  DATA<-data.frame(ID=1:length(mydata@data.species),
                   OBS=ifelse(is.na(mydata@data.species), 0, 1),
                   PRED=subset(data.ensemble.models@models.prediction@val,merged.by.run=="allRun" & merged.by.PA=="allData")$pred/1000)
  
  ot<-optimal.thresholds(DATA)[2:3,]
  rbind(ot, quantile(DATA[which(DATA$OBS==1),]$PRED, 0.1))->ot
  ot$Method<-c("SensSpec","MaxSens+Spec","TenPerc") 
  
  
  lapply(1:length(vars),function(jj){
    newdata <- unwrap(vars[[jj]])
    
    myproj<-BIOMOD_Projection(bm.mod = data.models,
                              proj.name = names(vars)[jj],
                              new.env = newdata,
                              on_0_1000=FALSE,
                              do.stack= T,
                              build.clamping.mask=FALSE)
    
    myEF<-BIOMOD_EnsembleForecasting(bm.em = data.ensemble.models,
                                     bm.proj = myproj,
                                     models.chosen = grep("EMwmeanByROC_allData_allRun_mergedAlgo",
                                                          mods,
                                                          value=T),
                                     on_0_1000=FALSE,
                                     do.stack=T)
    
    terra::unwrap(myEF@proj.out@val)->data_ens
    out.map<-data_ens
    out.map.bin<-lapply(ot$PRED, function(x)bm_BinaryTransformation(out.map, x))
    out.map<-rast(c(list(out.map), out.map.bin))
    names(out.map)<-c("Suitability", ot$Method)
    
    writeRaster(out.map, paste0(mydata@sp.name,"/",
                                paste0("proj_",names(vars)[jj],"/Suitability.tif")),overwrite=TRUE)
    
    
  })
} 

### run SDMs in parallel
makeCluster(4)->cl
registerDoParallel(cl)
foreach(k = data_sp_biomod, .packages = c("biomod2","terra",
                                          "sf","openxlsx","PresenceAbsence")) %dopar% {
  biomod_fun(k[[1]],k[[2]])
}

stopCluster(cl)
closeAllConnections()
gc()
